# Supplementary material for: Population Bottlenecks and Intra-host Evolution During Human-to-Human Transmission of SARS-CoV-2
Source: Front Med (Lausanne). 2021 Feb 15;8:585358. doi: 10.3389/fmed.2021.585358 (PMC7917136; doi:10.3389/fmed.2021.585358)
Supplement: Supplementary Table 1 — Demography and clinical outcomes of COVID-19 patients. [file Table_1.XLSX]

## Sheet: TableS1
Sample-ID	GZMU-ID	Patient	Gender	Age	City	Country	A history travel to Wuhan/HuBei	Hospital	Severity	Sample type	Collection date	First Symptom date	Days Post Sympotoms Onset	Ct	New samples1	Depth (meta)	Meta-RPM	Depth (hybrid capture)	SgmRNA abundance2
P01N0129	GZMU0052	P01	Male	78	Zhuhai	China	Yes	The fifth affiliated hospital of Sun Yat-sen University	Severe	Nose	2020-01-29	2020-01-11	18	27	N	105.97	12.41	86.3854	0.00263187
P01N0201	GZMU0033	P01	Male	78	Zhuhai	China	Yes	The fifth affiliated hospital of Sun Yat-sen University	Severe	Nose	2020-02-01	2020-01-11	21	27	N	154.62	33.04	105.016	0.0019898
P01N0207	GZMU0010	P01	Male	78	Zhuhai	China	Yes	The fifth affiliated hospital of Sun Yat-sen University	Severe	Nose	2020-02-07	2020-01-11	27	26	N	1176.98	354.54	1690.07	0.00165234
P01T0129	GZMU0051	P01	Male	78	Zhuhai	China	Yes	The fifth affiliated hospital of Sun Yat-sen University	Severe	Throat	2020-01-29	2020-01-11	18	26	N	430.44	153.59	368.904	0.00242976
P03S0205	GZMU0072	P03	Male	64	Guangzhou	China	Yes	The first affiliated hospital of Guangzhou Medical University	Severe	Sputum	2020-02-05	2020-01-13	23	25	Y	147.34	515.93	178.334	0.000459142
P04T0208	GZMU0073	P04	Male	49	Guangzhou	China	Yes	The first affiliated hospital of Guangzhou Medical University	Severe	Throat	2020-02-08	2020-01-19	20	34	Y	144.33	52.86	173.568	0.00118753
P05S0207	GZMU0006	P05	Male	60	Zhuhai	China	Yes	The fifth affiliated hospital of Sun Yat-sen University	Severe	Sputum	2020-02-07	2020-01-01	37	32	Y	118.88	26.68	142.469	0.000653744
P06S0208	GZMU0037	P06	Male	49	Guangzhou	China	Yes	The first affiliated hospital of Guangzhou Medical University	Severe	Sputum	2020-02-08	2020-01-22	17	32	N	324.6	718.9	537.968	0.000673732
P10N0205	GZMU0024	P10	Male	72	Guangzhou	China	No	The first affiliated hospital of Guangzhou Medical University	Severe	Nose	2020-02-05	2020-01-24	12	23	N	1796.85	676.29	2368.26	0.00189207
P10N0208	GZMU0044	P10	Male	72	Guangzhou	China	No	The first affiliated hospital of Guangzhou Medical University	Severe	Nose	2020-02-08	2020-01-24	15	26	N	1983.49	4520.66	NA	0.00123827
P10N0211	GZMU0077	P10	Male	72	Guangzhou	China	No	The first affiliated hospital of Guangzhou Medical University	Severe	Nose	2020-02-11	2020-01-24	18	31	N	145.08	643.32	168.333	0.000430596
P10S0205	GZMU0016	P10	Male	72	Guangzhou	China	No	The first affiliated hospital of Guangzhou Medical University	Severe	Sputum	2020-02-05	2020-01-24	12	21	N	3223.14	4744.51	NA	0.0013412
P10S0208	GZMU0039	P10	Male	72	Guangzhou	China	No	The first affiliated hospital of Guangzhou Medical University	Severe	Sputum	2020-02-08	2020-01-24	15	28	N	1388.57	1577.66	2014.26	0.00124637
P10T0205	GZMU0023	P10	Male	72	Guangzhou	China	No	The first affiliated hospital of Guangzhou Medical University	Severe	Throat	2020-02-05	2020-01-24	12	24	N	1161.38	3201	1358.73	0.00113968
P10T0208	GZMU0045	P10	Male	72	Guangzhou	China	No	The first affiliated hospital of Guangzhou Medical University	Severe	Throat	2020-02-08	2020-01-24	15	31	N	89.33	89.31	136.796	0.00101636
P10T0211	GZMU0074	P10	Male	72	Guangzhou	China	No	The first affiliated hospital of Guangzhou Medical University	Severe	Throat	2020-02-11	2020-01-24	18	26	N	437.09	140.12	640.674	0.00119782
P11S0208	GZMU0040	P11	Male	58	Guangzhou	China	No	The first affiliated hospital of Guangzhou Medical University	Severe	Sputum	2020-02-08	2020-01-17	22	28	Y	162.68	1070.82	137.371	0.000113958
P13N0208	GZMU0047	P13	Male	79	Guangzhou	China	No	The first affiliated hospital of Guangzhou Medical University	Severe	Nose	2020-02-08	2020-01-29	10	18	N	16921.5	55126.8	NA	0.0019133
P13N0211	GZMU0078	P13	Male	79	Guangzhou	China	No	The first affiliated hospital of Guangzhou Medical University	Severe	Nose	2020-02-11	2020-01-29	13	25	N	3964.75	3162.77	4504.28	0.00192155
P13N0214	GZMU0083	P13	Male	79	Guangzhou	China	No	The first affiliated hospital of Guangzhou Medical University	Severe	Nose	2020-02-14	2020-01-29	16	22	N	5139.68	3039.88	7334.58	0.000825171
P13S0208	GZMU0041	P13	Male	79	Guangzhou	China	No	The first affiliated hospital of Guangzhou Medical University	Severe	Sputum	2020-02-08	2020-01-29	10	23	N	10000	488000	18043.9	0.0016694
P13T0208	GZMU0048	P13	Male	79	Guangzhou	China	No	The first affiliated hospital of Guangzhou Medical University	Severe	Throat	2020-02-08	2020-01-29	10	24	N	1357.75	2043.06	NA	0.00159633
P13T0211	GZMU0075	P13	Male	79	Guangzhou	China	No	The first affiliated hospital of Guangzhou Medical University	Severe	Throat	2020-02-11	2020-01-29	13	24	N	4306.33	18817.7	8303.02	0.000820667
P13T0214	GZMU0081	P13	Male	79	Guangzhou	China	No	The first affiliated hospital of Guangzhou Medical University	Severe	Throat	2020-02-14	2020-01-29	16	27	N	270.6	292.24	276.451	0.000584392
P13T0217	GZMU0095	P13	Male	79	Guangzhou	China	No	The first affiliated hospital of Guangzhou Medical University	Severe	Throat	2020-02-17	2020-01-29	19	32	N	104.18	43.74	119.586	0.000335978
P14S0208	GZMU0042	P14	Female	72	Guangzhou	China	Yes	The first affiliated hospital of Guangzhou Medical University	Severe	Sputum	2020-02-08	2020-01-22	17	32	N	275.78	382.99	NA	0.00188415
P23N0226	GZMU0115	P23	Female	65	Guangzhou	China	Yes	The first affiliated hospital of Guangzhou Medical University	Severe	Nose	2020-02-26	2020-02-11	15	34	Y	153.03	20.18	361.692	0.000338782
P24T0226	GZMU0113	P24	Male	68	Guangzhou	China	Yes	The first affiliated hospital of Guangzhou Medical University	Severe	Throat	2020-02-26	2020-02-16	10	32	Y	227.94	240.04	772.413	0.000142849
P62T0207	GZMU0008	P62	Male	28	Yangjiang	China	Yes(Hubei)	Yangjiang People’s Hospital	Mild	Throat	2020-02-07	2020-01-21	17	31	N	207.26	229.08	366.871	0.00108891
P73T0214	GZMU0086	P73	Female	2	Qingyuan	China	Yes	Qingyuan People’s Hospital	Mild	Throat	2020-02-14	2020-02-10	4	27	Y	174.79	36.22	382.984	0.00195033
1New samples: samples not used in previous study , Y yes N no
2SgmRNA abundance: the ratio of sgmRNA reads to all SARS-CoV-2 reads

## Sheet: TableS2
iSNV	Position	Reference allele	Alternative allele	Gene	Codon position	Varaint type	ID	Patient	Exist in GISAID*	Representative strains carrying the same variant
T306C	306	T	C	ORF1a	2	non-synonymous_variant	P01N0129,P01N0201,P03S0205,P05S0207,P06S0208,P10N0211,P10T0208,P11S0208,P14S0208,P23N0226,P24T0226,P62T0207	P01,P03,P05,P06,P10,P11,P14,P23,P24,P62	N	NA
A309G	309	A	G	ORF1a	2	non-synonymous_variant	P06S0208	P06	N	NA
T851C	851	T	C	ORF1a	1	non-synonymous_variant	P01N0129	P01	Y	EPI_ISL_436456
A1350G	1350	A	G	ORF1a	2	non-synonymous_variant	P05S0207,P11S0208,P13T0214,P13T0217,P24T0226	P05,P11,P13,P24	N	NA
T1963A	1963	T	A	ORF1a	3	synonymous_variant	P13T0214	P13	N	NA
A3625G	3625	A	G	ORF1a	3	synonymous_variant	P04T0208	P04	N	NA
T3721C	3721	T	C	ORF1a	3	synonymous_variant	P01T0129,P06S0208	P01,P06	N	NA
C3832A	3832	C	A	ORF1a	3	non-synonymous_variant	P05S0207	P05	N	NA
C4071A	4071	C	A	ORF1a	2	non-synonymous_variant	P05S0207	P05	N	NA
A4291G	4291	A	G	ORF1a	3	synonymous_variant	P03S0205,P11S0208,P23N0226	P03,P11,P23	N	NA
T4507C	4507	T	C	ORF1a	3	synonymous_variant	P62T0207	P62	Y	EPI_ISL_451287
G6819T	6819	G	T	ORF1a	2	non-synonymous_variant	P23N0226	P23	Y	EPI_ISL_457691,EPI_ISL_457694
T6996C	6996	T	C	ORF1a	2	non-synonymous_variant	P04T0208	P04	Y	MT446312,CNA0013704
T7562C	7562	T	C	ORF1a	1	non-synonymous_variant	P10T0211	P10	Y	EPI_ISL_435471
T7759C	7759	T	C	ORF1a	3	synonymous_variant	P04T0208	P04	N	NA
T8323C	8323	T	C	ORF1a	3	synonymous_variant	P01T0129,P04T0208,P06S0208,P10N0211,P13T0214,P14S0208,P62T0207,P73T0214	P01,P04,P06,P10,P13,P14,P62,P73	Y	EPI_ISL_416581
C8782T	8782	C	T	ORF1a	3	synonymous_variant	P23N0226	P23	Y	EPI_ISL_416581,EPI_ISL_458291
A8821G	8821	A	G	ORF1a	3	synonymous_variant	P14S0208,P62T0207	P14,P62	Y	EPI_ISL_457667
C10615T	10615	C	T	ORF1a	3	synonymous_variant	P01N0129,P01N0201	P01	Y	EPI_ISL_429585, EPI_ISL_423461
A10620G	10620	A	G	ORF1a	2	non-synonymous_variant	P04T0208,P05S0207,P13T0217,P62T0207	P04,P05,P13,P62	N	NA
A10785G	10785	A	G	ORF1a	2	non-synonymous_variant	P14S0208	P14	Y	EPI_ISL_441432
C10818T	10818	C	T	ORF1a	2	non-synonymous_variant	P13N0211	P13	Y	EPI_ISL_448593,EPI_ISL_448620
C10833T	10833	C	T	ORF1a	2	non-synonymous_variant	P13N0211,P13S0208	P13	N	NA
C12789T	12789	C	T	ORF1a	2	non-synonymous_variant	P73T0214	P73	Y	EPI_ISL_444663,EPI_ISL_456034
T13422C	13422	T	C	ORF1a	2	non-synonymous_variant	P04T0208,P10T0208,P13T0217	P04,P10,P13	N	NA
T13542G	13542	T	G	ORF1b	3	synonymous_variant	P01N0129,P11S0208	P01,P11	N	NA
G14335A	14335	G	A	ORF1b	1	non-synonymous_variant	P13T0208	P13	N	NA
G14500T	14500	G	T	ORF1b	1	non-synonymous_variant	P73T0214	P73	N	NA
T14679C	14679	T	C	ORF1b	3	synonymous_variant	P01N0129,P01N0201,P04T0208,P10N0211,P10T0208,P11S0208,P13T0217	P01,P04,P10,P11,P13	Y	MT509649
A14680G	14680	A	G	ORF1b	1	non-synonymous_variant	P01T0129	P01	N	NA
A14964G	14964	A	G	ORF1b	3	synonymous_variant	P03S0205	P03	N	NA
C15324T	15324	C	T	ORF1b	3	synonymous_variant	P11S0208	P11	Y	EPI_ISL_458162, EPI_ISL_458161
T15357C	15357	T	C	ORF1b	3	synonymous_variant	P04T0208,P05S0207,P10N0211,P11S0208,P24T0226,P73T0214	P04,P05,P10,P11,P24,P73	N	NA
T15474C	15474	T	C	ORF1b	3	synonymous_variant	P01N0201,P06S0208,P10N0211	P01,P06,P10	N	NA
T15909C	15909	T	C	ORF1b	3	synonymous_variant	P01N0129,P01T0129,P04T0208,P13T0214,P23N0226	P01,P04,P13,P23	N	NA
C16936T	16936	C	T	ORF1b	1	non-synonymous_variant	P13T0208	P13	N	NA
T17136A	17136	T	A	ORF1b	3	synonymous_variant	P23N0226	P23	N	NA
T17142C	17142	T	C	ORF1b	3	synonymous_variant	P03S0205,P04T0208,P11S0208,P62T0207	P03,P04,P11,P62	Y	MT470160
C17373T	17373	C	T	ORF1b	3	synonymous_variant	P23N0226	P23	Y	EPI_ISL_457691,EPI_ISL_457694
C17502T	17502	C	T	ORF1b	3	synonymous_variant	P13N0208,P13N0214	P13,P13	Y	EPI_ISL_457818,EPI_ISL_454106
C17550T	17550	C	T	ORF1b	3	synonymous_variant	P11S0208	P11	Y	EPI_ISL_453709,MT506687
G19254A	19254	G	A	ORF1b	3	synonymous_variant	P24T0226	P24	N	NA
T19896C	19896	T	C	ORF1b	3	synonymous_variant	P01N0129	P01	N	NA
T20135C	20135	T	C	ORF1b	2	non-synonymous_variant	P05S0207,P10T0208,P73T0214	P05,P10,P73	N	NA
C20402T	20402	C	T	ORF1b	2	non-synonymous_variant	P10T0208	P10	Y	EPI_ISL_444946,MT459924
T20840C	20840	T	C	ORF1b	2	non-synonymous_variant	P01T0129,P10N0211,P24T0226	P01,P10,P24	N	NA
T21679C	21679	T	C	S	3	synonymous_variant	P01N0129,P01T0129,P06S0208,P10N0211,P13T0214,P62T0207	P01,P06,P10,P13,P62	N	NA
T21698C	21698	T	C	S	1	non-synonymous_variant	P05S0207,P13T0214,P14S0208,P23N0226	P05,P13,P14,P23	N	NA
C21707T	21707	C	T	S	1	non-synonymous_variant	P11S0208	P11	Y	EPI_ISL_455661,EPI_ISL_454950
T22114C	22114	T	C	S	3	synonymous_variant	P01N0201	P01	Y	EPI_ISL_436476
A24696G	24696	A	G	S	2	non-synonymous_variant	P01N0129,P01N0201	P01	N	NA
A25806G	25806	A	G	ORF3a	3	synonymous_variant	P10T0211,P14S0208	P10,P14	Y	EPI_ISL_457106
G26188A	26188	G	A	ORF3a	1	non-synonymous_variant	P04T0208	P04	N	NA
T26524C	26524	T	C	M	2	start_lost	P04T0208,P05S0207	P04,P05	N	NA
T27013C	27013	T	C	M	2	non-synonymous_variant	P10T0208	P10	N	NA
T27017A	27017	T	A	M	3	synonymous_variant	P24T0226	P24	N	NA
T27687C	27687	T	C	ORF7a	3	synonymous_variant	P03S0205,P04T0208	P03,P04	N	NA
A27880G	27880	A	G	ORF7b	2	non-synonymous_variant	P23N0226	P23	N	NA
G28079T	28079	G	T	ORF8	3	synonymous_variant	P23N0226	P23	Y	EPI_ISL_435500,EPI_ISL_423081
T28144C	28144	T	C	ORF8	2	non-synonymous_variant	P11S0208,P23N0226	P11,P23	Y	EPI_ISL_458291,EPI_ISL_458275
C28708T	28708	C	T	N	3	synonymous_variant	P13T0217	P13	Y	EPI_ISL_457169,EPI_ISL_453076
C28854T	28854	C	T	N	2	non-synonymous_variant	P23N0226	P23	Y	EPI_ISL_458238,EPI_ISL_458239
C29095T	29095	C	T	N	3	synonymous_variant	P14S0208	P14	Y	EPI_ISL_457109,EPI_ISL_455460
C29303T	29303	C	T	N	1	non-synonymous_variant	P11S0208	P11	Y	EPI_ISL_454915,EPI_ISL_454921
G29527A	29527	G	A	N	3	synonymous_variant	P23N0226	P23	Y	EPI_ISL_457691,EPI_ISL_457694
C29632T	29632	C	T	ORF10	3	synonymous_variant	P23N0226	P23	Y	EPI_ISL_415710
*Exist in GISAID Y yes N no

## Sheet: TableS3
Sample-ID	GZMU-ID	Patient	Sample Type	Sampling date	Days Post Symptums onset	iSNV	Position	Reference	Allele	Frequency (Adjusted)	Type	Gene	Depth(Meta)	Ref_reads (Meta)	Alternativa allele reads (Meta)	deletion(Meta)	insertion(Meta)	A(Meta)	C(Meta)	T(Meta)	G(Meta)	Depth(Capture)	Ref_reads(Capture)	Alternative allele reads (Capture)	deletion(Capture)	insertion(Capture)	A(Capture)	C(Capture)	T(Capture)	G(Capture)
P01N0129	GZMU0052	P01	Nose	129	18	C3832A	3832	C	A	0	non-synonymous_variant	ORF1a	20	20	0	0	0	0	20	0	0	13	13	0	0	0	0	13	0	0
P01N0129	GZMU0052	P01	Nose	129	18	T7759C	7759	T	C	0	synonymous_variant	ORF1a	29	29	0	0	0	0	0	29	0	14	14	0	0	0	0	0	14	0
P01N0129	GZMU0052	P01	Nose	129	18	T7562C	7562	T	C	0	non-synonymous_variant	ORF1a	28	28	0	0	0	0	0	28	0	15	15	0	0	0	0	0	15	0
P01N0129	GZMU0052	P01	Nose	129	18	C1734T	1734	C	T	0	non-synonymous_variant	ORF1a	39	39	0	0	0	0	39	0	0	17	17	0	0	0	0	17	0	0
P01N0129	GZMU0052	P01	Nose	129	18	T6996C	6996	T	C	0	non-synonymous_variant	ORF1a	36	36	0	0	0	0	0	36	0	17	17	0	0	0	0	0	17	0
P01N0129	GZMU0052	P01	Nose	129	18	T26524C	26524	T	C	0	start_lost	M	43	39	3	0	0	0	3	39	1	19	18	0	0	0	0	0	18	1
P01N0129	GZMU0052	P01	Nose	129	18	G14335A	14335	G	A	0	non-synonymous_variant	ORF1b	25	25	0	0	0	0	0	0	25	23	23	0	0	0	0	0	0	23
P01N0129	GZMU0052	P01	Nose	129	18	G6819T	6819	G	T	0	non-synonymous_variant	ORF1a	41	41	0	0	0	0	0	0	41	26	26	0	0	0	0	0	0	26
P01N0129	GZMU0052	P01	Nose	129	18	T4507C	4507	T	C	0	synonymous_variant	ORF1a	29	26	1	0	0	1	1	26	1	26	25	0	0	0	1	0	25	0
P01N0129	GZMU0052	P01	Nose	129	18	C10833T	10833	C	T	0	non-synonymous_variant	ORF1a	35	35	0	0	0	0	35	0	0	28	28	0	0	0	0	28	0	0
P01N0129	GZMU0052	P01	Nose	129	18	A14964G	14964	A	G	0	synonymous_variant	ORF1b	44	44	0	0	0	44	0	0	0	29	29	0	0	0	29	0	0	0
P01N0129	GZMU0052	P01	Nose	129	18	C10818T	10818	C	T	0	non-synonymous_variant	ORF1a	36	36	0	0	0	0	36	0	0	29	29	0	0	0	0	29	0	0
P01N0129	GZMU0052	P01	Nose	129	18	C3037T	3037	C	T	0	synonymous_variant	ORF1a	23	23	0	0	0	0	23	0	0	31	31	0	0	0	0	31	0	0
P01N0129	GZMU0052	P01	Nose	129	18	C8344T	8344	C	T	0	synonymous_variant	ORF1a	30	30	0	0	0	0	30	0	0	34	34	0	0	0	0	34	0	0
P01N0129	GZMU0052	P01	Nose	129	18	G26458T	26458	G	T	0	non-synonymous_variant	E	66	66	0	0	0	0	0	0	66	34	34	0	0	0	0	0	0	34
P01N0129	GZMU0052	P01	Nose	129	18	C26447G	26447	C	G	0	non-synonymous_variant	E	67	66	0	0	0	0	66	1	0	35	35	0	0	0	0	35	0	0
P01N0129	GZMU0052	P01	Nose	129	18	G19254A	19254	G	A	0	synonymous_variant	ORF1b	34	34	0	0	0	0	0	0	34	35	35	0	0	0	0	0	0	35
P01N0129	GZMU0052	P01	Nose	129	18	C20402T	20402	C	T	0	non-synonymous_variant	ORF1b	57	57	0	0	0	0	57	0	0	45	45	0	0	0	0	45	0	0
P01N0129	GZMU0052	P01	Nose	129	18	C4071A	4071	C	A	0	non-synonymous_variant	ORF1a	68	68	0	0	0	0	68	0	0	45	45	0	0	0	0	45	0	0
P01N0129	GZMU0052	P01	Nose	129	18	C17502T	17502	C	T	0	synonymous_variant	ORF1b	88	88	0	0	0	0	88	0	0	53	53	0	0	0	0	53	0	0
P01N0129	GZMU0052	P01	Nose	129	18	A10785G	10785	A	G	0	non-synonymous_variant	ORF1a	64	64	0	0	0	64	0	0	0	55	55	0	0	0	55	0	0	0
P01N0129	GZMU0052	P01	Nose	129	18	G13146T	13146	G	T	0	non-synonymous_variant	ORF1a	61	61	0	0	0	0	0	0	61	57	57	0	0	0	0	0	0	57
P01N0129	GZMU0052	P01	Nose	129	18	G28079T	28079	G	T	0	synonymous_variant	ORF8	86	86	0	0	0	0	0	0	86	58	58	0	0	0	0	0	0	58
P01N0129	GZMU0052	P01	Nose	129	18	G26188A	26188	G	A	0	non-synonymous_variant	ORF3a	69	69	0	0	0	0	0	0	69	60	60	0	0	0	0	0	0	60
P01N0129	GZMU0052	P01	Nose	129	18	G14500T	14500	G	T	0	non-synonymous_variant	ORF1b	75	75	0	0	0	0	0	0	75	69	69	0	0	0	0	0	0	69
P01N0129	GZMU0052	P01	Nose	129	18	C17550T	17550	C	T	0	synonymous_variant	ORF1b	133	133	0	0	0	0	133	0	0	74	74	0	0	0	0	74	0	0
P01N0129	GZMU0052	P01	Nose	129	18	T28144C	28144	T	C	0	non-synonymous_variant	ORF8	155	154	1	0	0	0	1	154	0	92	92	0	0	0	0	0	92	0
P01N0129	GZMU0052	P01	Nose	129	18	C16936T	16936	C	T	0	non-synonymous_variant	ORF1b	93	93	0	0	0	0	93	0	0	94	94	0	0	0	0	94	0	0
P01N0129	GZMU0052	P01	Nose	129	18	C28854T	28854	C	T	0	non-synonymous_variant	N	128	128	0	0	0	0	128	0	0	100	100	0	0	0	0	100	0	0
P01N0129	GZMU0052	P01	Nose	129	18	A23403G	23403	A	G	0	non-synonymous_variant	S	116	116	0	0	0	116	0	0	0	101	101	0	0	0	101	0	0	0
P01N0129	GZMU0052	P01	Nose	129	18	C15324T	15324	C	T	0	synonymous_variant	ORF1b	123	123	0	0	0	0	123	0	0	105	105	0	0	0	0	105	0	0
P01N0129	GZMU0052	P01	Nose	129	18	C26309T	26309	C	T	0	non-synonymous_variant	E	119	119	0	0	0	0	119	0	0	105	105	0	0	0	0	105	0	0
P01N0129	GZMU0052	P01	Nose	129	18	A27880G	27880	A	G	0	non-synonymous_variant	ORF7b	185	185	0	0	0	185	0	0	0	135	135	0	0	0	135	0	0	0
P01N0129	GZMU0052	P01	Nose	129	18	C29632T	29632	C	T	0	synonymous_variant	ORF10	218	218	0	0	0	0	218	0	0	157	157	0	0	0	0	157	0	0
P01N0129	GZMU0052	P01	Nose	129	18	T28250G	28250	T	G	0	frameshift_variant&non-synonymous_variant	ORF8	270	270	0	0	0	0	0	270	0	194	194	0	0	0	0	0	194	0
P01N0129	GZMU0052	P01	Nose	129	18	C29303T	29303	C	T	0	non-synonymous_variant	N	254	254	0	0	0	0	254	0	0	208	208	0	0	0	0	208	0	0
P01N0129	GZMU0052	P01	Nose	129	18	G29527A	29527	G	A	0	synonymous_variant	N	267	267	0	0	0	0	0	0	267	224	224	0	0	0	0	0	0	224
P01N0201	GZMU0033	P01	Nose	201	21	C3832A	3832	C	A	0	non-synonymous_variant	ORF1a	30	30	0	0	0	0	30	0	0	14	14	0	0	0	0	14	0	0
P01N0201	GZMU0033	P01	Nose	201	21	T4507C	4507	T	C	0	synonymous_variant	ORF1a	45	45	0	0	0	0	0	45	0	20	20	0	0	0	0	0	20	0
P01N0201	GZMU0033	P01	Nose	201	21	C3037T	3037	C	T	0	synonymous_variant	ORF1a	40	40	0	0	0	0	40	0	0	21	21	0	0	0	0	21	0	0
P01N0201	GZMU0033	P01	Nose	201	21	T6996C	6996	T	C	0	non-synonymous_variant	ORF1a	58	58	0	0	0	0	0	58	0	21	21	0	0	0	0	0	21	0
P01N0201	GZMU0033	P01	Nose	201	21	T7562C	7562	T	C	0	non-synonymous_variant	ORF1a	36	35	1	0	0	0	1	35	0	21	21	0	0	0	0	0	21	0
P01N0201	GZMU0033	P01	Nose	201	21	C8344T	8344	C	T	0	synonymous_variant	ORF1a	32	32	0	0	0	0	32	0	0	28	28	0	0	0	0	28	0	0
P01N0201	GZMU0033	P01	Nose	201	21	G6819T	6819	G	T	0	non-synonymous_variant	ORF1a	67	66	1	0	0	0	0	1	66	28	28	0	0	0	0	0	0	28
P01N0201	GZMU0033	P01	Nose	201	21	C10833T	10833	C	T	0	non-synonymous_variant	ORF1a	50	49	1	0	0	0	49	1	0	30	30	0	0	0	0	30	0	0
P01N0201	GZMU0033	P01	Nose	201	21	T26524C	26524	T	C	0	start_lost	M	60	59	1	0	0	0	1	59	0	30	30	0	0	0	0	0	30	0
P01N0201	GZMU0033	P01	Nose	201	21	G14335A	14335	G	A	0	non-synonymous_variant	ORF1b	38	38	0	0	0	0	0	0	38	33	33	0	0	0	0	0	0	33
P01N0201	GZMU0033	P01	Nose	201	21	T7759C	7759	T	C	0	synonymous_variant	ORF1a	53	53	0	0	0	0	0	53	0	33	33	0	0	0	0	0	33	0
P01N0201	GZMU0033	P01	Nose	201	21	C10818T	10818	C	T	0	non-synonymous_variant	ORF1a	57	57	0	0	0	0	57	0	0	38	38	0	0	0	0	38	0	0
P01N0201	GZMU0033	P01	Nose	201	21	G26458T	26458	G	T	0	non-synonymous_variant	E	79	79	0	0	0	0	0	0	79	38	38	0	0	0	0	0	0	38
P01N0201	GZMU0033	P01	Nose	201	21	C26447G	26447	C	G	0	non-synonymous_variant	E	81	81	0	0	0	0	81	0	0	40	40	0	0	0	0	40	0	0
P01N0201	GZMU0033	P01	Nose	201	21	T21698C	21698	T	C	0	non-synonymous_variant	S	57	53	3	0	0	1	3	53	0	40	40	0	0	0	0	0	40	0
P01N0201	GZMU0033	P01	Nose	201	21	G19254A	19254	G	A	0	synonymous_variant	ORF1b	57	56	1	0	0	1	0	0	56	44	44	0	0	0	0	0	0	44
P01N0201	GZMU0033	P01	Nose	201	21	A14964G	14964	A	G	0	synonymous_variant	ORF1b	80	80	0	0	0	80	0	0	0	55	55	0	0	0	55	0	0	0
P01N0201	GZMU0033	P01	Nose	201	21	C1734T	1734	C	T	0	non-synonymous_variant	ORF1a	99	99	0	0	0	0	99	0	0	55	55	0	0	0	0	55	0	0
P01N0201	GZMU0033	P01	Nose	201	21	T17136A	17136	T	A	0	synonymous_variant	ORF1b	89	85	0	0	0	0	3	85	1	58	57	0	0	0	0	0	57	1
P01N0201	GZMU0033	P01	Nose	201	21	C20402T	20402	C	T	0	non-synonymous_variant	ORF1b	93	93	0	0	0	0	93	0	0	64	64	0	0	0	0	64	0	0
P01N0201	GZMU0033	P01	Nose	201	21	G28079T	28079	G	T	0	synonymous_variant	ORF8	131	131	0	0	0	0	0	0	131	65	65	0	0	0	0	0	0	65
P01N0201	GZMU0033	P01	Nose	201	21	A10785G	10785	A	G	0	non-synonymous_variant	ORF1a	97	97	0	0	0	97	0	0	0	67	67	0	0	0	67	0	0	0
P01N0201	GZMU0033	P01	Nose	201	21	G26188A	26188	G	A	0	non-synonymous_variant	ORF3a	102	102	0	0	0	0	0	0	102	71	71	0	0	0	0	0	0	71
P01N0201	GZMU0033	P01	Nose	201	21	C4071A	4071	C	A	0	non-synonymous_variant	ORF1a	118	118	0	0	0	0	118	0	0	75	75	0	0	0	0	75	0	0
P01N0201	GZMU0033	P01	Nose	201	21	G13146T	13146	G	T	0	non-synonymous_variant	ORF1a	76	76	0	0	0	0	0	0	76	75	75	0	0	0	0	0	0	75
P01N0201	GZMU0033	P01	Nose	201	21	C17502T	17502	C	T	0	synonymous_variant	ORF1b	126	126	0	0	0	0	126	0	0	81	81	0	0	0	0	81	0	0
P01N0201	GZMU0033	P01	Nose	201	21	G14500T	14500	G	T	0	non-synonymous_variant	ORF1b	129	129	0	0	0	0	0	0	129	82	82	0	0	0	0	0	0	82
P01N0201	GZMU0033	P01	Nose	201	21	C8782T	8782	C	T	0	synonymous_variant	ORF1a	108	107	1	0	0	0	107	1	0	97	97	0	0	0	0	97	0	0
P01N0201	GZMU0033	P01	Nose	201	21	C26309T	26309	C	T	0	non-synonymous_variant	E	147	147	0	0	0	0	147	0	0	104	104	0	0	0	0	104	0	0
P01N0201	GZMU0033	P01	Nose	201	21	T28144C	28144	T	C	0	non-synonymous_variant	ORF8	207	204	3	0	0	0	3	204	0	106	106	0	0	0	0	0	106	0
P01N0201	GZMU0033	P01	Nose	201	21	C12789T	12789	C	T	0	non-synonymous_variant	ORF1a	134	134	0	0	0	0	134	0	0	116	116	0	0	0	0	116	0	0
P01N0201	GZMU0033	P01	Nose	201	21	C16936T	16936	C	T	0	non-synonymous_variant	ORF1b	158	158	0	0	0	0	158	0	0	117	117	0	0	0	0	117	0	0
P01N0201	GZMU0033	P01	Nose	201	21	C17550T	17550	C	T	0	synonymous_variant	ORF1b	193	193	0	0	0	0	193	0	0	120	120	0	0	0	0	120	0	0
P01N0201	GZMU0033	P01	Nose	201	21	C15324T	15324	C	T	0	synonymous_variant	ORF1b	169	169	0	0	0	0	169	0	0	121	121	0	0	0	0	121	0	0
P01N0201	GZMU0033	P01	Nose	201	21	A23403G	23403	A	G	0	non-synonymous_variant	S	187	187	0	0	0	187	0	0	0	126	126	0	0	0	126	0	0	0
P01N0201	GZMU0033	P01	Nose	201	21	A27880G	27880	A	G	0	non-synonymous_variant	ORF7b	236	236	0	0	0	236	0	0	0	167	167	0	0	0	167	0	0	0
P01N0201	GZMU0033	P01	Nose	201	21	C28708T	28708	C	T	0	synonymous_variant	N	273	271	1	0	0	0	271	1	1	198	198	0	0	0	0	198	0	0
P01N0201	GZMU0033	P01	Nose	201	21	C29095T	29095	C	T	0	synonymous_variant	N	276	276	0	0	0	0	276	0	0	204	204	0	0	0	0	204	0	0
P01N0201	GZMU0033	P01	Nose	201	21	C29632T	29632	C	T	0	synonymous_variant	ORF10	303	303	0	0	0	0	303	0	0	214	214	0	0	0	0	214	0	0
P01N0201	GZMU0033	P01	Nose	201	21	T28250G	28250	T	G	0	frameshift_variant&non-synonymous_variant	ORF8	355	354	0	1	0	0	0	354	0	224	224	0	0	0	0	0	224	0
P01N0201	GZMU0033	P01	Nose	201	21	G29527A	29527	G	A	0	synonymous_variant	N	318	316	2	0	0	2	0	0	316	242	242	0	0	0	0	0	0	242
P01N0207	GZMU0010	P01	Nose	207	27	C3832A	3832	C	A	0	non-synonymous_variant	ORF1a	312	312	0	0	0	0	312	0	0	426	426	0	0	0	0	426	0	0
P01N0207	GZMU0010	P01	Nose	207	27	T7759C	7759	T	C	0	synonymous_variant	ORF1a	501	501	0	0	0	0	0	501	0	666	666	0	0	0	0	0	666	0
P01N0207	GZMU0010	P01	Nose	207	27	G14335A	14335	G	A	0	non-synonymous_variant	ORF1b	480	480	0	0	0	0	0	0	480	784	784	0	0	0	0	0	0	784
P01N0207	GZMU0010	P01	Nose	207	27	T6996C	6996	T	C	0	non-synonymous_variant	ORF1a	561	561	0	0	0	0	0	561	0	788	788	0	0	0	0	0	788	0
P01N0207	GZMU0010	P01	Nose	207	27	G6819T	6819	G	T	0	non-synonymous_variant	ORF1a	604	604	0	0	0	0	0	0	604	815	815	0	0	0	0	0	0	815
P01N0207	GZMU0010	P01	Nose	207	27	C10818T	10818	C	T	0	non-synonymous_variant	ORF1a	610	610	0	0	0	0	610	0	0	840	840	0	0	0	0	840	0	0
P01N0207	GZMU0010	P01	Nose	207	27	G19254A	19254	G	A	0	synonymous_variant	ORF1b	758	758	0	0	0	0	0	0	758	1054	1054	0	0	0	0	0	0	1054
P01N0207	GZMU0010	P01	Nose	207	27	A14964G	14964	A	G	0	synonymous_variant	ORF1b	815	815	0	0	0	815	0	0	0	1083	1083	0	0	0	1083	0	0	0
P01N0207	GZMU0010	P01	Nose	207	27	A10785G	10785	A	G	0	non-synonymous_variant	ORF1a	916	916	0	0	0	916	0	0	0	1237	1237	0	0	0	1237	0	0	0
P01N0207	GZMU0010	P01	Nose	207	27	G26458T	26458	G	T	0	non-synonymous_variant	E	881	881	0	0	0	0	0	0	881	1264	1262	0	0	0	2	0	0	1262
P01N0207	GZMU0010	P01	Nose	207	27	C26447G	26447	C	G	0	non-synonymous_variant	E	877	874	0	0	0	1	874	2	0	1266	1264	0	0	0	0	1264	2	0
P01N0207	GZMU0010	P01	Nose	207	27	C4071A	4071	C	A	0	non-synonymous_variant	ORF1a	1185	1185	0	0	0	0	1185	0	0	1661	1659	0	0	0	0	1659	2	0
P01N0207	GZMU0010	P01	Nose	207	27	T28144C	28144	T	C	0	non-synonymous_variant	ORF8	1753	1753	0	0	0	0	0	1753	0	2370	2369	0	0	0	1	0	2369	0
P01T0129	GZMU0051	P01	Throat	129	18	C3832A	3832	C	A	0	non-synonymous_variant	ORF1a	65	65	0	0	0	0	65	0	0	52	52	0	0	0	0	52	0	0
P01T0129	GZMU0051	P01	Throat	129	18	G14335A	14335	G	A	0	non-synonymous_variant	ORF1b	110	110	0	0	0	0	0	0	110	85	85	0	0	0	0	0	0	85
P01T0129	GZMU0051	P01	Throat	129	18	G6819T	6819	G	T	0	non-synonymous_variant	ORF1a	168	168	0	0	0	0	0	0	168	106	106	0	0	0	0	0	0	106
P01T0129	GZMU0051	P01	Throat	129	18	C3037T	3037	C	T	0	synonymous_variant	ORF1a	133	133	0	0	0	0	133	0	0	107	107	0	0	0	0	107	0	0
P01T0129	GZMU0051	P01	Throat	129	18	T7759C	7759	T	C	0	synonymous_variant	ORF1a	130	130	0	0	0	0	0	130	0	110	110	0	0	0	0	0	110	0
P01T0129	GZMU0051	P01	Throat	129	18	C8344T	8344	C	T	0	synonymous_variant	ORF1a	123	123	0	0	0	0	123	0	0	120	120	0	0	0	0	120	0	0
P01T0129	GZMU0051	P01	Throat	129	18	T6996C	6996	T	C	0	non-synonymous_variant	ORF1a	201	201	0	0	0	0	0	201	0	126	126	0	0	0	0	0	126	0
P01T0129	GZMU0051	P01	Throat	129	18	C10833T	10833	C	T	0	non-synonymous_variant	ORF1a	162	162	0	0	0	0	162	0	0	143	143	0	0	0	0	143	0	0
P01T0129	GZMU0051	P01	Throat	129	18	C10818T	10818	C	T	0	non-synonymous_variant	ORF1a	178	178	0	0	0	0	178	0	0	157	157	0	0	0	0	157	0	0
P01T0129	GZMU0051	P01	Throat	129	18	C1734T	1734	C	T	0	non-synonymous_variant	ORF1a	220	220	0	0	0	0	220	0	0	158	158	0	0	0	0	158	0	0
P01T0129	GZMU0051	P01	Throat	129	18	A14964G	14964	A	G	0	synonymous_variant	ORF1b	212	212	0	0	0	212	0	0	0	170	170	0	0	0	170	0	0	0
P01T0129	GZMU0051	P01	Throat	129	18	G19254A	19254	G	A	0	synonymous_variant	ORF1b	213	213	0	0	0	0	0	0	213	176	176	0	0	0	0	0	0	176
P01T0129	GZMU0051	P01	Throat	129	18	G26458T	26458	G	T	0	non-synonymous_variant	E	318	318	0	0	0	0	0	0	318	220	220	0	0	0	0	0	0	220
P01T0129	GZMU0051	P01	Throat	129	18	C26447G	26447	C	G	0	non-synonymous_variant	E	319	319	0	0	0	0	319	0	0	223	222	0	0	0	0	222	1	0
P01T0129	GZMU0051	P01	Throat	129	18	C20402T	20402	C	T	0	non-synonymous_variant	ORF1b	301	301	0	0	0	0	301	0	0	241	241	0	0	0	0	241	0	0
P01T0129	GZMU0051	P01	Throat	129	18	A10785G	10785	A	G	0	non-synonymous_variant	ORF1a	288	288	0	0	0	288	0	0	0	247	247	0	0	0	247	0	0	0
P01T0129	GZMU0051	P01	Throat	129	18	C4071A	4071	C	A	0	non-synonymous_variant	ORF1a	315	315	0	0	0	0	315	0	0	249	249	0	0	0	0	249	0	0
P01T0129	GZMU0051	P01	Throat	129	18	G28079T	28079	G	T	0	synonymous_variant	ORF8	365	365	0	0	0	0	0	0	365	262	262	0	0	0	0	0	0	262
P01T0129	GZMU0051	P01	Throat	129	18	A24696G	24696	A	G	0	non-synonymous_variant	S	321	321	0	0	0	321	0	0	0	269	269	0	0	0	269	0	0	0
P01T0129	GZMU0051	P01	Throat	129	18	G13146T	13146	G	T	0	non-synonymous_variant	ORF1a	306	306	0	0	0	0	0	0	306	269	269	0	0	0	0	0	0	269
P01T0129	GZMU0051	P01	Throat	129	18	G26188A	26188	G	A	0	non-synonymous_variant	ORF3a	315	315	0	0	0	0	0	0	315	269	269	0	0	0	0	0	0	269
P01T0129	GZMU0051	P01	Throat	129	18	C17502T	17502	C	T	0	synonymous_variant	ORF1b	336	336	0	0	0	0	336	0	0	279	279	0	0	0	0	279	0	0
P01T0129	GZMU0051	P01	Throat	129	18	G14500T	14500	G	T	0	non-synonymous_variant	ORF1b	352	351	0	0	0	0	1	0	351	290	289	0	0	0	0	1	0	289
P01T0129	GZMU0051	P01	Throat	129	18	T851C	851	T	C	0	non-synonymous_variant	ORF1a	349	349	0	0	0	0	0	349	0	298	298	0	0	0	0	0	298	0
P01T0129	GZMU0051	P01	Throat	129	18	C8782T	8782	C	T	0	synonymous_variant	ORF1a	350	350	0	0	0	0	350	0	0	332	332	0	0	0	0	332	0	0
P01T0129	GZMU0051	P01	Throat	129	18	C17550T	17550	C	T	0	synonymous_variant	ORF1b	451	451	0	0	0	0	451	0	0	392	392	0	0	0	0	392	0	0
P01T0129	GZMU0051	P01	Throat	129	18	C15324T	15324	C	T	0	synonymous_variant	ORF1b	468	468	0	0	0	0	468	0	0	397	397	0	0	0	0	397	0	0
P01T0129	GZMU0051	P01	Throat	129	18	A23403G	23403	A	G	0	non-synonymous_variant	S	506	506	0	0	0	506	0	0	0	420	420	0	0	0	420	0	0	0
P01T0129	GZMU0051	P01	Throat	129	18	C26309T	26309	C	T	0	non-synonymous_variant	E	500	499	1	0	0	0	499	1	0	422	422	0	0	0	0	422	0	0
P01T0129	GZMU0051	P01	Throat	129	18	T28144C	28144	T	C	0	non-synonymous_variant	ORF8	578	576	1	0	0	1	1	576	0	431	431	0	0	0	0	0	431	0
P01T0129	GZMU0051	P01	Throat	129	18	C16936T	16936	C	T	0	non-synonymous_variant	ORF1b	519	519	0	0	0	0	519	0	0	453	453	0	0	0	0	453	0	0
P01T0129	GZMU0051	P01	Throat	129	18	A27880G	27880	A	G	0	non-synonymous_variant	ORF7b	701	701	0	0	0	701	0	0	0	578	578	0	0	0	578	0	0	0
P01T0129	GZMU0051	P01	Throat	129	18	C28708T	28708	C	T	0	synonymous_variant	N	780	779	0	0	0	1	779	0	0	675	675	0	0	0	0	675	0	0
P01T0129	GZMU0051	P01	Throat	129	18	C29303T	29303	C	T	0	non-synonymous_variant	N	853	852	1	0	0	0	852	1	0	753	753	0	0	0	0	753	0	0
P01T0129	GZMU0051	P01	Throat	129	18	G29527A	29527	G	A	0	synonymous_variant	N	886	886	0	0	0	0	0	0	886	778	778	0	0	0	0	0	0	778
P03S0205	GZMU0072	P03	Sputum	205	23	T20840C	20840	T	C	0	non-synonymous_variant	ORF1b	31	31	0	0	0	0	0	31	0	37	37	0	0	0	0	0	37	0
P03S0205	GZMU0072	P03	Sputum	205	23	C3832A	3832	C	A	0	non-synonymous_variant	ORF1a	36	36	0	0	0	0	36	0	0	46	46	0	0	0	0	46	0	0
P03S0205	GZMU0072	P03	Sputum	205	23	C21707T	21707	C	T	0	non-synonymous_variant	S	34	34	0	0	0	0	34	0	0	48	48	0	0	0	0	48	0	0
P03S0205	GZMU0072	P03	Sputum	205	23	G14335A	14335	G	A	0	non-synonymous_variant	ORF1b	42	42	0	0	0	0	0	0	42	62	62	0	0	0	0	0	0	62
P03S0205	GZMU0072	P03	Sputum	205	23	T6996C	6996	T	C	0	non-synonymous_variant	ORF1a	53	53	0	0	0	0	0	53	0	66	66	0	0	0	0	0	66	0
P03S0205	GZMU0072	P03	Sputum	205	23	C3037T	3037	C	T	0	synonymous_variant	ORF1a	46	46	0	0	0	0	46	0	0	67	67	0	0	0	0	67	0	0
P03S0205	GZMU0072	P03	Sputum	205	23	T7759C	7759	T	C	0	synonymous_variant	ORF1a	51	51	0	0	0	0	0	51	0	68	68	0	0	0	0	0	68	0
P03S0205	GZMU0072	P03	Sputum	205	23	C8344T	8344	C	T	0	synonymous_variant	ORF1a	64	64	0	0	0	0	64	0	0	74	74	0	0	0	0	74	0	0
P03S0205	GZMU0072	P03	Sputum	205	23	C10818T	10818	C	T	0	non-synonymous_variant	ORF1a	66	66	0	0	0	0	66	0	0	82	82	0	0	0	0	82	0	0
P03S0205	GZMU0072	P03	Sputum	205	23	C10833T	10833	C	T	0	non-synonymous_variant	ORF1a	67	67	0	0	0	0	67	0	0	84	84	0	0	0	0	84	0	0
P03S0205	GZMU0072	P03	Sputum	205	23	G28079T	28079	G	T	0	synonymous_variant	ORF8	84	84	0	0	0	0	0	0	84	103	102	0	0	0	1	0	0	102
P03S0205	GZMU0072	P03	Sputum	205	23	G26458T	26458	G	T	0	non-synonymous_variant	E	89	88	0	0	0	0	1	0	88	118	118	0	0	0	0	0	0	118
P03S0205	GZMU0072	P03	Sputum	205	23	C26447G	26447	C	G	0	non-synonymous_variant	E	98	98	0	0	0	0	98	0	0	126	126	0	0	0	0	126	0	0
P03S0205	GZMU0072	P03	Sputum	205	23	C1734T	1734	C	T	0	non-synonymous_variant	ORF1a	115	115	0	0	0	0	115	0	0	134	134	0	0	0	0	134	0	0
P03S0205	GZMU0072	P03	Sputum	205	23	A10785G	10785	A	G	0	non-synonymous_variant	ORF1a	109	109	0	0	0	109	0	0	0	135	135	0	0	0	135	0	0	0
P03S0205	GZMU0072	P03	Sputum	205	23	C4071A	4071	C	A	0	non-synonymous_variant	ORF1a	123	123	0	0	0	0	123	0	0	145	145	0	0	0	0	145	0	0
P03S0205	GZMU0072	P03	Sputum	205	23	G26188A	26188	G	A	0	non-synonymous_variant	ORF3a	121	121	0	0	0	0	0	0	121	146	145	0	0	0	0	1	0	145
P03S0205	GZMU0072	P03	Sputum	205	23	C20402T	20402	C	T	0	non-synonymous_variant	ORF1b	121	121	0	0	0	0	121	0	0	152	151	0	0	0	0	151	0	1
P03S0205	GZMU0072	P03	Sputum	205	23	C17502T	17502	C	T	0	synonymous_variant	ORF1b	128	128	0	0	0	0	128	0	0	155	155	0	0	0	0	155	0	0
P03S0205	GZMU0072	P03	Sputum	205	23	C26309T	26309	C	T	0	non-synonymous_variant	E	123	123	0	0	0	0	123	0	0	157	157	0	0	0	0	157	0	0
P03S0205	GZMU0072	P03	Sputum	205	23	G13146T	13146	G	T	0	non-synonymous_variant	ORF1a	128	128	0	0	0	0	0	0	128	159	159	0	0	0	0	0	0	159
P03S0205	GZMU0072	P03	Sputum	205	23	A24696G	24696	A	G	0	non-synonymous_variant	S	155	155	0	0	0	155	0	0	0	191	190	0	0	0	190	0	1	0
P03S0205	GZMU0072	P03	Sputum	205	23	G14500T	14500	G	T	0	non-synonymous_variant	ORF1b	153	153	0	0	0	0	0	0	153	192	192	0	0	0	0	0	0	192
P03S0205	GZMU0072	P03	Sputum	205	23	C16936T	16936	C	T	0	non-synonymous_variant	ORF1b	169	169	0	0	0	0	169	0	0	213	213	0	0	0	0	213	0	0
P03S0205	GZMU0072	P03	Sputum	205	23	A27880G	27880	A	G	0	non-synonymous_variant	ORF7b	198	198	0	0	0	198	0	0	0	228	228	0	0	0	228	0	0	0
P03S0205	GZMU0072	P03	Sputum	205	23	C28854T	28854	C	T	0	non-synonymous_variant	N	210	210	0	0	0	0	210	0	0	259	259	0	0	0	0	259	0	0
P03S0205	GZMU0072	P03	Sputum	205	23	C28708T	28708	C	T	0	synonymous_variant	N	266	266	0	0	0	0	266	0	0	318	318	0	0	0	0	318	0	0
P03S0205	GZMU0072	P03	Sputum	205	23	C17373T	17373	C	T	0	synonymous_variant	ORF1b	277	276	1	0	0	0	276	1	0	324	324	0	0	0	0	324	0	0
P03S0205	GZMU0072	P03	Sputum	205	23	G29527A	29527	G	A	0	synonymous_variant	N	311	310	1	0	0	1	0	0	310	383	381	0	0	0	0	0	2	381
P03S0205	GZMU0072	P03	Sputum	205	23	T28250G	28250	T	G	0	frameshift_variant&non-synonymous_variant	ORF8	340	338	0	2	0	0	0	338	0	403	401	0	2	0	0	0	401	0
P04T0208	GZMU0073	P04	Throat	208	20	C3832A	3832	C	A	0	non-synonymous_variant	ORF1a	36	36	0	0	0	0	36	0	0	45	45	0	0	0	0	45	0	0
P04T0208	GZMU0073	P04	Throat	208	20	C21707T	21707	C	T	0	non-synonymous_variant	S	42	42	0	0	0	0	42	0	0	52	52	0	0	0	0	52	0	0
P04T0208	GZMU0073	P04	Throat	208	20	C3037T	3037	C	T	0	synonymous_variant	ORF1a	42	42	0	0	0	0	42	0	0	54	54	0	0	0	0	54	0	0
P04T0208	GZMU0073	P04	Throat	208	20	T7562C	7562	T	C	0	non-synonymous_variant	ORF1a	44	44	0	0	0	0	0	44	0	57	57	0	0	0	0	0	57	0
P04T0208	GZMU0073	P04	Throat	208	20	C8344T	8344	C	T	0	synonymous_variant	ORF1a	52	52	0	0	0	0	52	0	0	63	63	0	0	0	0	63	0	0
P04T0208	GZMU0073	P04	Throat	208	20	C10833T	10833	C	T	0	non-synonymous_variant	ORF1a	53	53	0	0	0	0	53	0	0	71	71	0	0	0	0	71	0	0
P04T0208	GZMU0073	P04	Throat	208	20	A14964G	14964	A	G	0	synonymous_variant	ORF1b	86	86	0	0	0	86	0	0	0	98	98	0	0	0	98	0	0	0
P04T0208	GZMU0073	P04	Throat	208	20	A309G	309	A	G	0	non-synonymous_variant	ORF1a	91	87	0	0	0	87	3	1	0	110	104	0	0	0	104	5	1	0
P04T0208	GZMU0073	P04	Throat	208	20	A10785G	10785	A	G	0	non-synonymous_variant	ORF1a	109	109	0	0	0	109	0	0	0	132	132	0	0	0	132	0	0	0
P04T0208	GZMU0073	P04	Throat	208	20	G13146T	13146	G	T	0	non-synonymous_variant	ORF1a	115	115	0	0	0	0	0	0	115	132	132	0	0	0	0	0	0	132
P04T0208	GZMU0073	P04	Throat	208	20	C20402T	20402	C	T	0	non-synonymous_variant	ORF1b	103	103	0	0	0	0	103	0	0	133	133	0	0	0	0	133	0	0
P04T0208	GZMU0073	P04	Throat	208	20	C26447G	26447	C	G	0	non-synonymous_variant	E	102	102	0	0	0	0	102	0	0	137	137	0	0	0	0	137	0	0
P04T0208	GZMU0073	P04	Throat	208	20	C1734T	1734	C	T	0	non-synonymous_variant	ORF1a	117	117	0	0	0	0	117	0	0	140	140	0	0	0	0	140	0	0
P04T0208	GZMU0073	P04	Throat	208	20	C12789T	12789	C	T	0	non-synonymous_variant	ORF1a	129	129	0	0	0	0	129	0	0	160	160	0	0	0	0	160	0	0
P04T0208	GZMU0073	P04	Throat	208	20	A24696G	24696	A	G	0	non-synonymous_variant	S	135	135	0	0	0	135	0	0	0	165	164	0	0	0	164	0	1	0
P04T0208	GZMU0073	P04	Throat	208	20	G14500T	14500	G	T	0	non-synonymous_variant	ORF1b	133	133	0	0	0	0	0	0	133	168	168	0	0	0	0	0	0	168
P04T0208	GZMU0073	P04	Throat	208	20	C4071A	4071	C	A	0	non-synonymous_variant	ORF1a	154	154	0	0	0	0	154	0	0	173	172	0	0	0	0	172	1	0
P04T0208	GZMU0073	P04	Throat	208	20	C16936T	16936	C	T	0	non-synonymous_variant	ORF1b	155	155	0	0	0	0	155	0	0	191	191	0	0	0	0	191	0	0
P04T0208	GZMU0073	P04	Throat	208	20	A23403G	23403	A	G	0	non-synonymous_variant	S	181	181	0	0	0	181	0	0	0	220	220	0	0	0	220	0	0	0
P04T0208	GZMU0073	P04	Throat	208	20	C28854T	28854	C	T	0	non-synonymous_variant	N	197	193	4	0	0	0	193	4	0	224	224	0	0	0	0	224	0	0
P04T0208	GZMU0073	P04	Throat	208	20	C15324T	15324	C	T	0	synonymous_variant	ORF1b	199	199	0	0	0	0	199	0	0	240	240	0	0	0	0	240	0	0
P04T0208	GZMU0073	P04	Throat	208	20	A27880G	27880	A	G	0	non-synonymous_variant	ORF7b	224	224	0	0	0	224	0	0	0	271	269	0	1	0	269	0	1	0
P04T0208	GZMU0073	P04	Throat	208	20	C29632T	29632	C	T	0	synonymous_variant	ORF10	278	278	0	0	0	0	278	0	0	351	351	0	0	0	0	351	0	0
P04T0208	GZMU0073	P04	Throat	208	20	T28250G	28250	T	G	0	frameshift_variant&non-synonymous_variant	ORF8	309	308	0	0	0	1	0	308	0	362	360	0	0	0	2	0	360	0
P04T0208	GZMU0073	P04	Throat	208	20	C29095T	29095	C	T	0	synonymous_variant	N	294	294	0	0	0	0	294	0	0	380	380	0	0	0	0	380	0	0
P05S0207	GZMU0006	P05	Sputum	207	37	G6819T	6819	G	T	0	non-synonymous_variant	ORF1a	31	30	0	0	0	0	1	0	30	36	36	0	0	0	0	0	0	36
P05S0207	GZMU0006	P05	Sputum	207	37	C8344T	8344	C	T	0	synonymous_variant	ORF1a	39	39	0	0	0	0	39	0	0	48	48	0	0	0	0	48	0	0
P05S0207	GZMU0006	P05	Sputum	207	37	G14335A	14335	G	A	0	non-synonymous_variant	ORF1b	41	41	0	0	0	0	0	0	41	51	51	0	0	0	0	0	0	51
P05S0207	GZMU0006	P05	Sputum	207	37	C3037T	3037	C	T	0	synonymous_variant	ORF1a	47	47	0	0	0	0	47	0	0	56	56	0	0	0	0	56	0	0
P05S0207	GZMU0006	P05	Sputum	207	37	T7759C	7759	T	C	0	synonymous_variant	ORF1a	48	48	0	0	0	0	0	48	0	56	56	0	0	0	0	0	56	0
P05S0207	GZMU0006	P05	Sputum	207	37	A14964G	14964	A	G	0	synonymous_variant	ORF1b	42	42	0	0	0	42	0	0	0	57	57	0	0	0	57	0	0	0
P05S0207	GZMU0006	P05	Sputum	207	37	T17136A	17136	T	A	0	synonymous_variant	ORF1b	58	57	0	0	0	0	0	57	1	63	62	0	0	0	0	0	62	1
P05S0207	GZMU0006	P05	Sputum	207	37	T6996C	6996	T	C	0	non-synonymous_variant	ORF1a	46	46	0	0	0	0	0	46	0	63	63	0	0	0	0	0	63	0
P05S0207	GZMU0006	P05	Sputum	207	37	C10833T	10833	C	T	0	non-synonymous_variant	ORF1a	51	51	0	0	0	0	51	0	0	64	64	0	0	0	0	64	0	0
P05S0207	GZMU0006	P05	Sputum	207	37	C10818T	10818	C	T	0	non-synonymous_variant	ORF1a	56	56	0	0	0	0	56	0	0	66	66	0	0	0	0	66	0	0
P05S0207	GZMU0006	P05	Sputum	207	37	G26188A	26188	G	A	0	non-synonymous_variant	ORF3a	63	63	0	0	0	0	0	0	63	69	69	0	0	0	0	0	0	69
P05S0207	GZMU0006	P05	Sputum	207	37	G19254A	19254	G	A	0	synonymous_variant	ORF1b	65	65	0	0	0	0	0	0	65	79	78	0	0	0	0	1	0	78
P05S0207	GZMU0006	P05	Sputum	207	37	G28079T	28079	G	T	0	synonymous_variant	ORF8	74	74	0	0	0	0	0	0	74	86	86	0	0	0	0	0	0	86
P05S0207	GZMU0006	P05	Sputum	207	37	C20402T	20402	C	T	0	non-synonymous_variant	ORF1b	81	81	0	0	0	0	81	0	0	97	97	0	0	0	0	97	0	0
P05S0207	GZMU0006	P05	Sputum	207	37	A24696G	24696	A	G	0	non-synonymous_variant	S	98	98	0	0	0	98	0	0	0	110	110	0	0	0	110	0	0	0
P05S0207	GZMU0006	P05	Sputum	207	37	T851C	851	T	C	0	non-synonymous_variant	ORF1a	99	99	0	0	0	0	0	99	0	110	109	0	0	0	0	0	109	1
P05S0207	GZMU0006	P05	Sputum	207	37	A10785G	10785	A	G	0	non-synonymous_variant	ORF1a	93	93	0	0	0	93	0	0	0	111	111	0	0	0	111	0	0	0
P05S0207	GZMU0006	P05	Sputum	207	37	C17502T	17502	C	T	0	synonymous_variant	ORF1b	99	99	0	0	0	0	99	0	0	117	117	0	0	0	0	117	0	0
P05S0207	GZMU0006	P05	Sputum	207	37	C26447G	26447	C	G	0	non-synonymous_variant	E	98	98	0	0	0	0	98	0	0	121	121	0	0	0	0	121	0	0
P05S0207	GZMU0006	P05	Sputum	207	37	C26309T	26309	C	T	0	non-synonymous_variant	E	109	109	0	0	0	0	109	0	0	124	124	0	0	0	0	124	0	0
P05S0207	GZMU0006	P05	Sputum	207	37	G14500T	14500	G	T	0	non-synonymous_variant	ORF1b	118	118	0	0	0	0	0	0	118	139	139	0	0	0	0	0	0	139
P05S0207	GZMU0006	P05	Sputum	207	37	A23403G	23403	A	G	0	non-synonymous_variant	S	122	122	0	0	0	122	0	0	0	145	145	0	0	0	145	0	0	0
P05S0207	GZMU0006	P05	Sputum	207	37	C16936T	16936	C	T	0	non-synonymous_variant	ORF1b	125	125	0	0	0	0	125	0	0	148	148	0	0	0	0	148	0	0
P05S0207	GZMU0006	P05	Sputum	207	37	C28854T	28854	C	T	0	non-synonymous_variant	N	136	136	0	0	0	0	136	0	0	152	152	0	0	0	0	152	0	0
P05S0207	GZMU0006	P05	Sputum	207	37	C12789T	12789	C	T	0	non-synonymous_variant	ORF1a	127	127	0	0	0	0	127	0	0	153	153	0	0	0	0	153	0	0
P05S0207	GZMU0006	P05	Sputum	207	37	T28144C	28144	T	C	0	non-synonymous_variant	ORF8	138	138	0	0	0	0	0	138	0	157	157	0	0	0	0	0	157	0
P05S0207	GZMU0006	P05	Sputum	207	37	C17550T	17550	C	T	0	synonymous_variant	ORF1b	150	150	0	0	0	0	150	0	0	177	177	0	0	0	0	177	0	0
P05S0207	GZMU0006	P05	Sputum	207	37	C29632T	29632	C	T	0	synonymous_variant	ORF10	162	162	0	0	0	0	162	0	0	186	186	0	0	0	0	186	0	0
P05S0207	GZMU0006	P05	Sputum	207	37	A27880G	27880	A	G	0	non-synonymous_variant	ORF7b	169	169	0	0	0	169	0	0	0	201	201	0	0	0	201	0	0	0
P05S0207	GZMU0006	P05	Sputum	207	37	C29095T	29095	C	T	0	synonymous_variant	N	189	188	0	1	0	0	188	0	0	225	225	0	0	0	0	225	0	0
P05S0207	GZMU0006	P05	Sputum	207	37	C29303T	29303	C	T	0	non-synonymous_variant	N	200	200	0	0	0	0	200	0	0	241	240	0	0	0	0	240	0	1
P05S0207	GZMU0006	P05	Sputum	207	37	G29527A	29527	G	A	0	synonymous_variant	N	208	208	0	0	0	0	0	0	208	248	247	0	0	0	0	0	1	247
P05S0207	GZMU0006	P05	Sputum	207	37	T28250G	28250	T	G	0	frameshift_variant&non-synonymous_variant	ORF8	237	237	0	0	0	0	0	237	0	274	274	0	0	0	0	0	274	0
P06S0208	GZMU0037	P06	Sputum	208	17	C3832A	3832	C	A	0	non-synonymous_variant	ORF1a	59	59	0	0	0	0	59	0	0	64	63	0	0	0	0	63	1	0
P06S0208	GZMU0037	P06	Sputum	208	17	C8344T	8344	C	T	0	synonymous_variant	ORF1a	74	74	0	0	0	0	74	0	0	124	124	0	0	0	0	124	0	0
P06S0208	GZMU0037	P06	Sputum	208	17	T7759C	7759	T	C	0	synonymous_variant	ORF1a	103	102	1	0	0	0	1	102	0	137	137	0	0	0	0	0	137	0
P06S0208	GZMU0037	P06	Sputum	208	17	G14335A	14335	G	A	0	non-synonymous_variant	ORF1b	94	94	0	0	0	0	0	0	94	143	143	0	0	0	0	0	0	143
P06S0208	GZMU0037	P06	Sputum	208	17	G6819T	6819	G	T	0	non-synonymous_variant	ORF1a	146	146	0	0	0	0	0	0	146	169	168	0	0	0	1	0	0	168
P06S0208	GZMU0037	P06	Sputum	208	17	T6996C	6996	T	C	0	non-synonymous_variant	ORF1a	165	165	0	0	0	0	0	165	0	187	187	0	0	0	0	0	187	0
P06S0208	GZMU0037	P06	Sputum	208	17	A14964G	14964	A	G	0	synonymous_variant	ORF1b	149	148	0	0	0	148	0	1	0	237	237	0	0	0	237	0	0	0
P06S0208	GZMU0037	P06	Sputum	208	17	C1734T	1734	C	T	0	non-synonymous_variant	ORF1a	156	156	0	0	0	0	156	0	0	249	249	0	0	0	0	249	0	0
P06S0208	GZMU0037	P06	Sputum	208	17	C26447G	26447	C	G	0	non-synonymous_variant	E	241	240	0	0	0	0	240	1	0	318	316	0	0	0	0	316	2	0
P06S0208	GZMU0037	P06	Sputum	208	17	G28079T	28079	G	T	0	synonymous_variant	ORF8	210	210	0	0	0	0	0	0	210	349	349	0	0	0	0	0	0	349
P06S0208	GZMU0037	P06	Sputum	208	17	G13146T	13146	G	T	0	non-synonymous_variant	ORF1a	216	216	0	0	0	0	0	0	216	354	353	0	0	0	1	0	0	353
P06S0208	GZMU0037	P06	Sputum	208	17	C4071A	4071	C	A	0	non-synonymous_variant	ORF1a	244	243	0	0	0	0	243	0	1	416	415	0	0	0	0	415	1	0
P06S0208	GZMU0037	P06	Sputum	208	17	A24696G	24696	A	G	0	non-synonymous_variant	S	250	250	0	0	0	250	0	0	0	446	446	0	0	0	446	0	0	0
P06S0208	GZMU0037	P06	Sputum	208	17	C17502T	17502	C	T	0	synonymous_variant	ORF1b	237	237	0	0	0	0	237	0	0	534	534	0	0	0	0	534	0	0
P06S0208	GZMU0037	P06	Sputum	208	17	T28144C	28144	T	C	0	non-synonymous_variant	ORF8	305	298	6	0	0	1	6	298	0	548	547	0	0	0	1	0	547	0
P06S0208	GZMU0037	P06	Sputum	208	17	A27880G	27880	A	G	0	non-synonymous_variant	ORF7b	394	394	0	0	0	394	0	0	0	577	577	0	0	0	577	0	0	0
P06S0208	GZMU0037	P06	Sputum	208	17	C15324T	15324	C	T	0	synonymous_variant	ORF1b	350	350	0	0	0	0	350	0	0	636	636	0	0	0	0	636	0	0
P06S0208	GZMU0037	P06	Sputum	208	17	C28708T	28708	C	T	0	synonymous_variant	N	484	483	0	0	0	0	483	0	1	1089	1086	0	0	0	0	1086	0	3
P10N0205	GZMU0024	P10	Nose	205	12	C3832A	3832	C	A	0	non-synonymous_variant	ORF1a	519	518	0	0	0	0	518	1	0	729	725	0	0	0	0	725	4	0
P10N0205	GZMU0024	P10	Nose	205	12	T7759C	7759	T	C	0	synonymous_variant	ORF1a	798	798	0	0	0	0	0	798	0	1014	1014	0	0	0	0	0	1014	0
P10N0205	GZMU0024	P10	Nose	205	12	T6996C	6996	T	C	0	non-synonymous_variant	ORF1a	870	870	0	0	0	0	0	870	0	1250	1247	0	0	0	2	0	1247	1
P10N0205	GZMU0024	P10	Nose	205	12	A14964G	14964	A	G	0	synonymous_variant	ORF1b	1198	1197	0	0	0	1197	0	1	0	1525	1519	0	0	0	1519	1	5	0
P10N0205	GZMU0024	P10	Nose	205	12	C26447G	26447	C	G	0	non-synonymous_variant	E	1345	1344	0	0	0	0	1344	1	0	1924	1915	0	0	0	1	1915	8	0
P10N0211	GZMU0077	P10	Nose	211	18	C3832A	3832	C	A	0	non-synonymous_variant	ORF1a	21	21	0	0	0	0	21	0	0	21	21	0	0	0	0	21	0	0
P10N0211	GZMU0077	P10	Nose	211	18	T3721C	3721	T	C	0	synonymous_variant	ORF1a	27	27	0	0	0	0	0	27	0	31	31	0	0	0	0	0	31	0
P10N0211	GZMU0077	P10	Nose	211	18	T4507C	4507	T	C	0	synonymous_variant	ORF1a	45	44	0	0	0	0	0	44	1	48	47	0	0	0	0	0	47	1
P10N0211	GZMU0077	P10	Nose	211	18	T7759C	7759	T	C	0	synonymous_variant	ORF1a	49	49	0	0	0	0	0	49	0	49	49	0	0	0	0	0	49	0
P10N0211	GZMU0077	P10	Nose	211	18	C3037T	3037	C	T	0	synonymous_variant	ORF1a	47	47	0	0	0	0	47	0	0	56	56	0	0	0	0	56	0	0
P10N0211	GZMU0077	P10	Nose	211	18	C21707T	21707	C	T	0	non-synonymous_variant	S	53	53	0	0	0	0	53	0	0	57	57	0	0	0	0	57	0	0
P10N0211	GZMU0077	P10	Nose	211	18	C8344T	8344	C	T	0	synonymous_variant	ORF1a	49	49	0	0	0	0	49	0	0	57	57	0	0	0	0	57	0	0
P10N0211	GZMU0077	P10	Nose	211	18	G14335A	14335	G	A	0	non-synonymous_variant	ORF1b	53	53	0	0	0	0	0	0	53	58	58	0	0	0	0	0	0	58
P10N0211	GZMU0077	P10	Nose	211	18	T6996C	6996	T	C	0	non-synonymous_variant	ORF1a	67	67	0	0	0	0	0	67	0	68	68	0	0	0	0	0	68	0
P10N0211	GZMU0077	P10	Nose	211	18	C10818T	10818	C	T	0	non-synonymous_variant	ORF1a	65	65	0	0	0	0	65	0	0	71	71	0	0	0	0	71	0	0
P10N0211	GZMU0077	P10	Nose	211	18	T26524C	26524	T	C	0	start_lost	M	67	67	0	0	0	0	0	67	0	73	73	0	0	0	0	0	73	0
P10N0211	GZMU0077	P10	Nose	211	18	C10833T	10833	C	T	0	non-synonymous_variant	ORF1a	67	67	0	0	0	0	67	0	0	74	74	0	0	0	0	74	0	0
P10N0211	GZMU0077	P10	Nose	211	18	G19254A	19254	G	A	0	synonymous_variant	ORF1b	64	64	0	0	0	0	0	0	64	78	78	0	0	0	0	0	0	78
P10N0211	GZMU0077	P10	Nose	211	18	C1734T	1734	C	T	0	non-synonymous_variant	ORF1a	80	80	0	0	0	0	80	0	0	89	89	0	0	0	0	89	0	0
P10N0211	GZMU0077	P10	Nose	211	18	G28079T	28079	G	T	0	synonymous_variant	ORF8	84	84	0	0	0	0	0	0	84	90	90	0	0	0	0	0	0	90
P10N0211	GZMU0077	P10	Nose	211	18	A14964G	14964	A	G	0	synonymous_variant	ORF1b	83	83	0	0	0	83	0	0	0	93	93	0	0	0	93	0	0	0
P10N0211	GZMU0077	P10	Nose	211	18	T17136A	17136	T	A	0	synonymous_variant	ORF1b	99	97	0	0	0	0	0	97	2	110	107	0	0	0	0	1	107	2
P10N0211	GZMU0077	P10	Nose	211	18	A10785G	10785	A	G	0	non-synonymous_variant	ORF1a	100	100	0	0	0	100	0	0	0	120	120	0	0	0	120	0	0	0
P10N0211	GZMU0077	P10	Nose	211	18	C26447G	26447	C	G	0	non-synonymous_variant	E	114	114	0	0	0	0	114	0	0	121	121	0	0	0	0	121	0	0
P10N0211	GZMU0077	P10	Nose	211	18	C26309T	26309	C	T	0	non-synonymous_variant	E	123	122	1	0	0	0	122	1	0	138	137	0	0	0	0	137	0	1
P10N0211	GZMU0077	P10	Nose	211	18	A24696G	24696	A	G	0	non-synonymous_variant	S	123	123	0	0	0	123	0	0	0	145	145	0	0	0	145	0	0	0
P10N0211	GZMU0077	P10	Nose	211	18	C4071A	4071	C	A	0	non-synonymous_variant	ORF1a	125	125	0	0	0	0	125	0	0	148	148	0	0	0	0	148	0	0
P10N0211	GZMU0077	P10	Nose	211	18	C12789T	12789	C	T	0	non-synonymous_variant	ORF1a	133	133	0	0	0	0	133	0	0	152	151	0	0	0	0	151	0	1
P10N0211	GZMU0077	P10	Nose	211	18	C10615T	10615	C	T	0	synonymous_variant	ORF1a	158	158	0	0	0	0	158	0	0	180	180	0	0	0	0	180	0	0
P10N0211	GZMU0077	P10	Nose	211	18	C17550T	17550	C	T	0	synonymous_variant	ORF1b	169	168	0	0	0	1	168	0	0	209	208	0	0	0	1	208	0	0
P10N0211	GZMU0077	P10	Nose	211	18	A27880G	27880	A	G	0	non-synonymous_variant	ORF7b	219	219	0	0	0	219	0	0	0	250	250	0	0	0	250	0	0	0
P10N0211	GZMU0077	P10	Nose	211	18	A23403G	23403	A	G	0	non-synonymous_variant	S	209	208	0	0	0	208	0	1	0	251	251	0	0	0	251	0	0	0
P10N0211	GZMU0077	P10	Nose	211	18	C29632T	29632	C	T	0	synonymous_variant	ORF10	225	225	0	0	0	0	225	0	0	274	274	0	0	0	0	274	0	0
P10N0211	GZMU0077	P10	Nose	211	18	T28250G	28250	T	G	0	frameshift_variant&non-synonymous_variant	ORF8	301	301	0	0	0	0	0	301	0	355	355	0	0	0	0	0	355	0
P10S0208	GZMU0039	P10	Sputum	208	15	C3832A	3832	C	A	0	non-synonymous_variant	ORF1a	332	332	0	0	0	0	332	0	0	405	400	0	0	1	0	400	5	0
P10S0208	GZMU0039	P10	Sputum	208	15	T7759C	7759	T	C	0	synonymous_variant	ORF1a	482	482	0	0	0	0	0	482	0	541	541	0	0	0	0	0	541	0
P10S0208	GZMU0039	P10	Sputum	208	15	C21707T	21707	C	T	0	non-synonymous_variant	S	630	628	2	0	0	0	628	2	0	808	807	0	0	0	1	807	0	0
P10S0208	GZMU0039	P10	Sputum	208	15	A14964G	14964	A	G	0	synonymous_variant	ORF1b	744	744	0	0	0	744	0	0	0	890	887	0	0	0	887	0	3	0
P10S0208	GZMU0039	P10	Sputum	208	15	G26458T	26458	G	T	0	non-synonymous_variant	E	852	852	0	0	0	0	0	0	852	1141	1137	0	0	0	4	0	0	1137
P10S0208	GZMU0039	P10	Sputum	208	15	C26447G	26447	C	G	0	non-synonymous_variant	E	864	862	0	1	0	0	862	1	0	1166	1162	0	0	0	0	1162	4	0
P10S0208	GZMU0039	P10	Sputum	208	15	C4071A	4071	C	A	0	non-synonymous_variant	ORF1a	1191	1191	0	0	0	0	1191	0	0	1455	1445	0	0	0	0	1445	9	1
P10T0205	GZMU0023	P10	Throat	205	12	C3832A	3832	C	A	0	non-synonymous_variant	ORF1a	352	352	0	0	0	0	352	0	0	382	382	0	0	0	0	382	0	0
P10T0205	GZMU0023	P10	Throat	205	12	T7759C	7759	T	C	0	synonymous_variant	ORF1a	525	525	0	0	0	0	0	525	0	569	569	0	0	0	0	0	569	0
P10T0205	GZMU0023	P10	Throat	205	12	C21707T	21707	C	T	0	non-synonymous_variant	S	547	546	1	0	0	0	546	1	0	612	612	0	0	0	0	612	0	0
P10T0205	GZMU0023	P10	Throat	205	12	G6819T	6819	G	T	0	non-synonymous_variant	ORF1a	617	615	0	0	0	1	1	0	615	641	640	0	0	0	0	1	0	640
P10T0205	GZMU0023	P10	Throat	205	12	T6996C	6996	T	C	0	non-synonymous_variant	ORF1a	696	696	0	0	0	0	0	696	0	714	714	0	0	0	0	0	714	0
P10T0205	GZMU0023	P10	Throat	205	12	A14964G	14964	A	G	0	synonymous_variant	ORF1b	717	716	0	0	0	716	0	1	0	801	801	0	0	0	801	0	0	0
P10T0205	GZMU0023	P10	Throat	205	12	G19254A	19254	G	A	0	synonymous_variant	ORF1b	739	739	0	0	0	0	0	0	739	828	827	0	0	0	0	0	1	827
P10T0205	GZMU0023	P10	Throat	205	12	C26447G	26447	C	G	0	non-synonymous_variant	E	951	951	0	0	0	0	951	0	0	1005	1005	0	0	0	0	1005	0	0
P10T0205	GZMU0023	P10	Throat	205	12	G26188A	26188	G	A	0	non-synonymous_variant	ORF3a	914	914	0	0	0	0	0	0	914	1085	1085	0	0	0	0	0	0	1085
P10T0205	GZMU0023	P10	Throat	205	12	A10785G	10785	A	G	0	non-synonymous_variant	ORF1a	1038	1037	0	0	0	1037	0	1	0	1215	1215	0	0	0	1215	0	0	0
P10T0205	GZMU0023	P10	Throat	205	12	C17502T	17502	C	T	0	synonymous_variant	ORF1b	1042	1041	1	0	0	0	1041	1	0	1290	1290	0	0	0	0	1290	0	0
P10T0205	GZMU0023	P10	Throat	205	12	C4071A	4071	C	A	0	non-synonymous_variant	ORF1a	1131	1131	0	0	0	0	1131	0	0	1291	1289	0	0	0	0	1289	2	0
P10T0205	GZMU0023	P10	Throat	205	12	C12789T	12789	C	T	0	non-synonymous_variant	ORF1a	1224	1223	1	0	0	0	1223	1	0	1498	1494	0	0	0	1	1494	0	3
P10T0205	GZMU0023	P10	Throat	205	12	C15324T	15324	C	T	0	synonymous_variant	ORF1b	1299	1299	0	0	0	0	1299	0	0	1572	1571	0	0	0	0	1571	0	1
P10T0205	GZMU0023	P10	Throat	205	12	A27880G	27880	A	G	0	non-synonymous_variant	ORF7b	1642	1642	0	0	0	1642	0	0	0	1779	1779	0	0	0	1779	0	0	0
P10T0205	GZMU0023	P10	Throat	205	12	A23403G	23403	A	G	0	non-synonymous_variant	S	1569	1567	1	0	0	1567	1	0	1	1890	1889	0	0	0	1889	1	0	0
P10T0205	GZMU0023	P10	Throat	205	12	G29527A	29527	G	A	0	synonymous_variant	N	2022	2017	3	0	0	3	1	1	2017	2457	2456	0	0	0	0	0	1	2456
P10T0205	GZMU0023	P10	Throat	205	12	T28250G	28250	T	G	0	frameshift_variant&non-synonymous_variant	ORF8	2037	2035	0	2	0	0	0	2035	0	2587	2584	0	3	0	0	0	2584	0
P10T0208	GZMU0045	P10	Throat	208	15	G14335A	14335	G	A	0	non-synonymous_variant	ORF1b	15	15	0	0	0	0	0	0	15	19	19	0	0	0	0	0	0	19
P10T0208	GZMU0045	P10	Throat	208	15	T4507C	4507	T	C	0	synonymous_variant	ORF1a	19	19	0	0	0	0	0	19	0	24	24	0	0	0	0	0	24	0
P10T0208	GZMU0045	P10	Throat	208	15	A14680G	14680	A	G	0	non-synonymous_variant	ORF1b	18	18	0	0	0	18	0	0	0	25	25	0	0	0	25	0	0	0
P10T0208	GZMU0045	P10	Throat	208	15	C3832A	3832	C	A	0	non-synonymous_variant	ORF1a	18	18	0	0	0	0	18	0	0	25	24	0	0	0	0	24	0	1
P10T0208	GZMU0045	P10	Throat	208	15	C8344T	8344	C	T	0	synonymous_variant	ORF1a	18	17	0	1	0	0	17	0	0	27	26	0	1	0	0	26	0	0
P10T0208	GZMU0045	P10	Throat	208	15	C21707T	21707	C	T	0	non-synonymous_variant	S	20	20	0	0	0	0	20	0	0	30	30	0	0	0	0	30	0	0
P10T0208	GZMU0045	P10	Throat	208	15	C10833T	10833	C	T	0	non-synonymous_variant	ORF1a	25	25	0	0	0	0	25	0	0	31	31	0	0	0	0	31	0	0
P10T0208	GZMU0045	P10	Throat	208	15	T22114C	22114	T	C	0	synonymous_variant	S	19	19	0	0	0	0	0	19	0	31	31	0	0	0	0	0	31	0
P10T0208	GZMU0045	P10	Throat	208	15	C3037T	3037	C	T	0	synonymous_variant	ORF1a	23	23	0	0	0	0	23	0	0	32	32	0	0	0	0	32	0	0
P10T0208	GZMU0045	P10	Throat	208	15	T7562C	7562	T	C	0	non-synonymous_variant	ORF1a	23	23	0	0	0	0	0	23	0	33	33	0	0	0	0	0	33	0
P10T0208	GZMU0045	P10	Throat	208	15	G6819T	6819	G	T	0	non-synonymous_variant	ORF1a	33	33	0	0	0	0	0	0	33	38	36	0	0	0	2	0	0	36
P10T0208	GZMU0045	P10	Throat	208	15	T7759C	7759	T	C	0	synonymous_variant	ORF1a	32	32	0	0	0	0	0	32	0	44	44	0	0	0	0	0	44	0
P10T0208	GZMU0045	P10	Throat	208	15	T1963A	1963	T	A	0	synonymous_variant	ORF1a	32	30	0	0	0	0	1	30	1	46	45	0	0	0	0	1	45	0
P10T0208	GZMU0045	P10	Throat	208	15	G13146T	13146	G	T	0	non-synonymous_variant	ORF1a	34	34	0	0	0	0	0	0	34	49	49	0	0	0	0	0	0	49
P10T0208	GZMU0045	P10	Throat	208	15	T6996C	6996	T	C	0	non-synonymous_variant	ORF1a	41	41	0	0	0	0	0	41	0	57	57	0	0	0	0	0	57	0
P10T0208	GZMU0045	P10	Throat	208	15	A10785G	10785	A	G	0	non-synonymous_variant	ORF1a	38	38	0	0	0	38	0	0	0	58	58	0	0	0	58	0	0	0
P10T0208	GZMU0045	P10	Throat	208	15	A4291G	4291	A	G	0	synonymous_variant	ORF1a	36	36	0	0	0	36	0	0	0	59	55	0	0	0	55	4	0	0
P10T0208	GZMU0045	P10	Throat	208	15	A309G	309	A	G	0	non-synonymous_variant	ORF1a	42	42	0	0	0	42	0	0	0	65	65	0	0	0	65	0	0	0
P10T0208	GZMU0045	P10	Throat	208	15	A14964G	14964	A	G	0	synonymous_variant	ORF1b	51	51	0	0	0	51	0	0	0	67	67	0	0	0	67	0	0	0
P10T0208	GZMU0045	P10	Throat	208	15	C1734T	1734	C	T	0	non-synonymous_variant	ORF1a	48	48	0	0	0	0	48	0	0	74	74	0	0	0	0	74	0	0
P10T0208	GZMU0045	P10	Throat	208	15	G14500T	14500	G	T	0	non-synonymous_variant	ORF1b	67	67	0	0	0	0	0	0	67	83	83	0	0	0	0	0	0	83
P10T0208	GZMU0045	P10	Throat	208	15	G26188A	26188	G	A	0	non-synonymous_variant	ORF3a	58	58	0	0	0	0	0	0	58	88	88	0	0	0	0	0	0	88
P10T0208	GZMU0045	P10	Throat	208	15	T21679C	21679	T	C	0	synonymous_variant	S	53	53	0	0	0	0	0	53	0	89	89	0	0	0	0	0	89	0
P10T0208	GZMU0045	P10	Throat	208	15	C17502T	17502	C	T	0	synonymous_variant	ORF1b	58	58	0	0	0	0	58	0	0	93	93	0	0	0	0	93	0	0
P10T0208	GZMU0045	P10	Throat	208	15	G26458T	26458	G	T	0	non-synonymous_variant	E	63	63	0	0	0	0	0	0	63	94	94	0	0	0	0	0	0	94
P10T0208	GZMU0045	P10	Throat	208	15	G28079T	28079	G	T	0	synonymous_variant	ORF8	66	66	0	0	0	0	0	0	66	95	94	0	0	0	1	0	0	94
P10T0208	GZMU0045	P10	Throat	208	15	C4071A	4071	C	A	0	non-synonymous_variant	ORF1a	68	68	0	0	0	0	68	0	0	96	96	0	0	0	0	96	0	0
P10T0208	GZMU0045	P10	Throat	208	15	C26447G	26447	C	G	0	non-synonymous_variant	E	64	64	0	0	0	0	64	0	0	97	92	0	0	0	0	92	5	0
P10T0208	GZMU0045	P10	Throat	208	15	A24696G	24696	A	G	0	non-synonymous_variant	S	57	57	0	0	0	57	0	0	0	101	101	0	0	0	101	0	0	0
P10T0208	GZMU0045	P10	Throat	208	15	C16936T	16936	C	T	0	non-synonymous_variant	ORF1b	77	77	0	0	0	0	77	0	0	104	104	0	0	0	0	104	0	0
P10T0208	GZMU0045	P10	Throat	208	15	T851C	851	T	C	0	non-synonymous_variant	ORF1a	64	64	0	0	0	0	0	64	0	108	108	0	0	0	0	0	108	0
P10T0208	GZMU0045	P10	Throat	208	15	C17550T	17550	C	T	0	synonymous_variant	ORF1b	73	73	0	0	0	0	73	0	0	125	125	0	0	0	0	125	0	0
P10T0208	GZMU0045	P10	Throat	208	15	C26309T	26309	C	T	0	non-synonymous_variant	E	85	85	0	0	0	0	85	0	0	138	137	0	0	0	0	137	0	1
P10T0208	GZMU0045	P10	Throat	208	15	C28854T	28854	C	T	0	non-synonymous_variant	N	69	69	0	0	0	0	69	0	0	138	138	0	0	0	0	138	0	0
P10T0208	GZMU0045	P10	Throat	208	15	C15324T	15324	C	T	0	synonymous_variant	ORF1b	96	96	0	0	0	0	96	0	0	147	147	0	0	0	0	147	0	0
P10T0208	GZMU0045	P10	Throat	208	15	A27880G	27880	A	G	0	non-synonymous_variant	ORF7b	130	130	0	0	0	130	0	0	0	168	168	0	0	0	168	0	0	0
P10T0208	GZMU0045	P10	Throat	208	15	C17373T	17373	C	T	0	synonymous_variant	ORF1b	149	149	0	0	0	0	149	0	0	207	206	0	0	0	1	206	0	0
P10T0208	GZMU0045	P10	Throat	208	15	T28250G	28250	T	G	0	frameshift_variant&non-synonymous_variant	ORF8	123	123	0	0	0	0	0	123	0	254	254	0	0	0	0	0	254	0
P10T0211	GZMU0074	P10	Throat	211	18	C3832A	3832	C	A	0	non-synonymous_variant	ORF1a	124	124	0	0	0	0	124	0	0	168	167	0	0	0	0	167	1	0
P10T0211	GZMU0074	P10	Throat	211	18	C8344T	8344	C	T	0	synonymous_variant	ORF1a	120	120	0	0	0	0	120	0	0	196	196	0	0	0	0	196	0	0
P10T0211	GZMU0074	P10	Throat	211	18	G14335A	14335	G	A	0	non-synonymous_variant	ORF1b	143	143	0	0	0	0	0	0	143	265	265	0	0	0	0	0	0	265
P10T0211	GZMU0074	P10	Throat	211	18	C21707T	21707	C	T	0	non-synonymous_variant	S	142	142	0	0	0	0	142	0	0	281	281	0	0	0	0	281	0	0
P10T0211	GZMU0074	P10	Throat	211	18	T7759C	7759	T	C	0	synonymous_variant	ORF1a	208	208	0	0	0	0	0	208	0	296	296	0	0	0	0	0	296	0
P10T0211	GZMU0074	P10	Throat	211	18	C10818T	10818	C	T	0	non-synonymous_variant	ORF1a	204	204	0	0	0	0	204	0	0	299	299	0	0	0	0	299	0	0
P10T0211	GZMU0074	P10	Throat	211	18	G6819T	6819	G	T	0	non-synonymous_variant	ORF1a	242	241	1	0	0	0	0	1	241	348	348	0	0	0	0	0	0	348
P10T0211	GZMU0074	P10	Throat	211	18	T6996C	6996	T	C	0	non-synonymous_variant	ORF1a	261	261	0	0	0	0	0	261	0	386	386	0	0	0	0	0	386	0
P10T0211	GZMU0074	P10	Throat	211	18	G19254A	19254	G	A	0	synonymous_variant	ORF1b	260	260	0	0	0	0	0	0	260	388	388	0	0	0	0	0	0	388
P10T0211	GZMU0074	P10	Throat	211	18	A14964G	14964	A	G	0	synonymous_variant	ORF1b	292	292	0	0	0	292	0	0	0	389	389	0	0	0	389	0	0	0
P10T0211	GZMU0074	P10	Throat	211	18	G13146T	13146	G	T	0	non-synonymous_variant	ORF1a	330	330	0	0	0	0	0	0	330	463	463	0	0	0	0	0	0	463
P10T0211	GZMU0074	P10	Throat	211	18	C1734T	1734	C	T	0	non-synonymous_variant	ORF1a	329	329	0	0	0	0	329	0	0	472	472	0	0	0	0	472	0	0
P10T0211	GZMU0074	P10	Throat	211	18	A10785G	10785	A	G	0	non-synonymous_variant	ORF1a	356	356	0	0	0	356	0	0	0	513	513	0	0	0	513	0	0	0
P10T0211	GZMU0074	P10	Throat	211	18	G14500T	14500	G	T	0	non-synonymous_variant	ORF1b	382	382	0	0	0	0	0	0	382	542	540	0	0	0	0	2	0	540
P10T0211	GZMU0074	P10	Throat	211	18	G26188A	26188	G	A	0	non-synonymous_variant	ORF3a	391	391	0	0	0	0	0	0	391	572	571	0	0	0	0	0	1	571
P10T0211	GZMU0074	P10	Throat	211	18	G26458T	26458	G	T	0	non-synonymous_variant	E	319	319	0	0	0	0	0	0	319	596	595	0	0	0	1	0	0	595
P10T0211	GZMU0074	P10	Throat	211	18	C26447G	26447	C	G	0	non-synonymous_variant	E	325	325	0	0	0	0	325	0	0	602	602	0	0	0	0	602	0	0
P10T0211	GZMU0074	P10	Throat	211	18	A24696G	24696	A	G	0	non-synonymous_variant	S	438	438	0	0	0	438	0	0	0	616	616	0	0	0	616	0	0	0
P10T0211	GZMU0074	P10	Throat	211	18	C4071A	4071	C	A	0	non-synonymous_variant	ORF1a	476	475	0	0	0	0	475	1	0	640	640	0	0	0	0	640	0	0
P10T0211	GZMU0074	P10	Throat	211	18	C10615T	10615	C	T	0	synonymous_variant	ORF1a	495	495	0	0	0	0	495	0	0	686	684	0	0	0	0	684	0	2
P10T0211	GZMU0074	P10	Throat	211	18	C16936T	16936	C	T	0	non-synonymous_variant	ORF1b	528	528	0	0	0	0	528	0	0	771	771	0	0	0	0	771	0	0
P10T0211	GZMU0074	P10	Throat	211	18	A23403G	23403	A	G	0	non-synonymous_variant	S	680	680	0	0	0	680	0	0	0	984	984	0	0	0	984	0	0	0
P10T0211	GZMU0074	P10	Throat	211	18	T28250G	28250	T	G	0	frameshift_variant&non-synonymous_variant	ORF8	976	976	0	0	0	0	0	976	0	1367	1364	0	1	0	1	1	1364	0
P11S0208	GZMU0040	P11	Sputum	208	22	A14680G	14680	A	G	0	non-synonymous_variant	ORF1b	13	12	0	0	0	12	1	0	0	13	13	0	0	0	13	0	0	0
P11S0208	GZMU0040	P11	Sputum	208	22	C3832A	3832	C	A	0	non-synonymous_variant	ORF1a	17	17	0	0	0	0	17	0	0	13	13	0	0	0	0	13	0	0
P11S0208	GZMU0040	P11	Sputum	208	22	G14335A	14335	G	A	0	non-synonymous_variant	ORF1b	18	18	0	0	0	0	0	0	18	16	16	0	0	0	0	0	0	16
P11S0208	GZMU0040	P11	Sputum	208	22	T20840C	20840	T	C	0	non-synonymous_variant	ORF1b	28	28	0	0	0	0	0	28	0	22	22	0	0	0	0	0	22	0
P11S0208	GZMU0040	P11	Sputum	208	22	T26524C	26524	T	C	0	start_lost	M	47	46	0	0	0	1	0	46	0	29	29	0	0	0	0	0	29	0
P11S0208	GZMU0040	P11	Sputum	208	22	C26447G	26447	C	G	0	non-synonymous_variant	E	57	57	0	0	0	0	57	0	0	36	36	0	0	0	0	36	0	0
P11S0208	GZMU0040	P11	Sputum	208	22	G26458T	26458	G	T	0	non-synonymous_variant	E	56	56	0	0	0	0	0	0	56	36	36	0	0	0	0	0	0	36
P11S0208	GZMU0040	P11	Sputum	208	22	G6819T	6819	G	T	0	non-synonymous_variant	ORF1a	51	51	0	0	0	0	0	0	51	40	40	0	0	0	0	0	0	40
P11S0208	GZMU0040	P11	Sputum	208	22	T6996C	6996	T	C	0	non-synonymous_variant	ORF1a	45	45	0	0	0	0	0	45	0	41	41	0	0	0	0	0	41	0
P11S0208	GZMU0040	P11	Sputum	208	22	C8344T	8344	C	T	0	synonymous_variant	ORF1a	33	33	0	0	0	0	33	0	0	43	43	0	0	0	0	43	0	0
P11S0208	GZMU0040	P11	Sputum	208	22	T7759C	7759	T	C	0	synonymous_variant	ORF1a	43	43	0	0	0	0	0	43	0	43	43	0	0	0	0	0	43	0
P01N0129	GZMU0052	P01	Nose	129	18	T851C	851	T	C	0.05	non-synonymous_variant	ORF1a	79	75	4	0	0	0	4	75	0	62	60	2	0	0	0	2	60	0
P11S0208	GZMU0040	P11	Sputum	208	22	T27687C	27687	T	C	0	synonymous_variant	ORF7a	64	63	0	0	0	1	0	63	0	47	47	0	0	0	0	0	47	0
P11S0208	GZMU0040	P11	Sputum	208	22	C3037T	3037	C	T	0	synonymous_variant	ORF1a	59	59	0	0	0	0	59	0	0	58	58	0	0	0	0	58	0	0
P11S0208	GZMU0040	P11	Sputum	208	22	G28079T	28079	G	T	0	synonymous_variant	ORF8	67	67	0	0	0	0	0	0	67	60	60	0	0	0	0	0	0	60
P11S0208	GZMU0040	P11	Sputum	208	22	C10818T	10818	C	T	0	non-synonymous_variant	ORF1a	64	64	0	0	0	0	64	0	0	61	61	0	0	0	0	61	0	0
P11S0208	GZMU0040	P11	Sputum	208	22	A14964G	14964	A	G	0	synonymous_variant	ORF1b	74	74	0	0	0	74	0	0	0	66	66	0	0	0	66	0	0	0
P11S0208	GZMU0040	P11	Sputum	208	22	A10785G	10785	A	G	0	non-synonymous_variant	ORF1a	83	83	0	0	0	83	0	0	0	76	76	0	0	0	76	0	0	0
P11S0208	GZMU0040	P11	Sputum	208	22	C1734T	1734	C	T	0	non-synonymous_variant	ORF1a	93	93	0	0	0	0	93	0	0	78	78	0	0	0	0	78	0	0
P11S0208	GZMU0040	P11	Sputum	208	22	C17502T	17502	C	T	0	synonymous_variant	ORF1b	109	109	0	0	0	0	109	0	0	91	91	0	0	0	0	91	0	0
P11S0208	GZMU0040	P11	Sputum	208	22	C26309T	26309	C	T	0	non-synonymous_variant	E	93	93	0	0	0	0	93	0	0	93	93	0	0	0	0	93	0	0
P11S0208	GZMU0040	P11	Sputum	208	22	C4071A	4071	C	A	0	non-synonymous_variant	ORF1a	100	100	0	0	0	0	100	0	0	97	97	0	0	0	0	97	0	0
P11S0208	GZMU0040	P11	Sputum	208	22	C16936T	16936	C	T	0	non-synonymous_variant	ORF1b	120	120	0	0	0	0	120	0	0	109	109	0	0	0	0	109	0	0
P11S0208	GZMU0040	P11	Sputum	208	22	A23403G	23403	A	G	0	non-synonymous_variant	S	126	126	0	0	0	126	0	0	0	113	113	0	0	0	113	0	0	0
P11S0208	GZMU0040	P11	Sputum	208	22	G14500T	14500	G	T	0	non-synonymous_variant	ORF1b	121	121	0	0	0	0	0	0	121	115	115	0	0	0	0	0	0	115
P11S0208	GZMU0040	P11	Sputum	208	22	A24696G	24696	A	G	0	non-synonymous_variant	S	150	149	0	0	0	149	0	1	0	134	134	0	0	0	134	0	0	0
P11S0208	GZMU0040	P11	Sputum	208	22	C20402T	20402	C	T	0	non-synonymous_variant	ORF1b	158	158	0	0	0	0	158	0	0	142	142	0	0	0	0	142	0	0
P11S0208	GZMU0040	P11	Sputum	208	22	C12789T	12789	C	T	0	non-synonymous_variant	ORF1a	151	150	1	0	0	0	150	1	0	144	144	0	0	0	0	144	0	0
P11S0208	GZMU0040	P11	Sputum	208	22	G13146T	13146	G	T	0	non-synonymous_variant	ORF1a	163	163	0	0	0	0	0	0	163	152	152	0	0	0	0	0	0	152
P11S0208	GZMU0040	P11	Sputum	208	22	C29095T	29095	C	T	0	synonymous_variant	N	161	161	0	0	0	0	161	0	0	156	156	0	0	0	0	156	0	0
P11S0208	GZMU0040	P11	Sputum	208	22	C10615T	10615	C	T	0	synonymous_variant	ORF1a	194	193	1	0	0	0	193	1	0	178	178	0	0	0	0	178	0	0
P11S0208	GZMU0040	P11	Sputum	208	22	C28708T	28708	C	T	0	synonymous_variant	N	242	242	0	0	0	0	242	0	0	222	222	0	0	0	0	222	0	0
P11S0208	GZMU0040	P11	Sputum	208	22	C28854T	28854	C	T	0	non-synonymous_variant	N	239	239	0	0	0	0	239	0	0	227	227	0	0	0	0	227	0	0
P11S0208	GZMU0040	P11	Sputum	208	22	C29632T	29632	C	T	0	synonymous_variant	ORF10	275	275	0	0	0	0	275	0	0	260	260	0	0	0	0	260	0	0
P11S0208	GZMU0040	P11	Sputum	208	22	T28250G	28250	T	G	0	frameshift_variant&non-synonymous_variant	ORF8	344	344	0	0	0	0	0	344	0	329	329	0	0	0	0	0	329	0
P11S0208	GZMU0040	P11	Sputum	208	22	C17373T	17373	C	T	0	synonymous_variant	ORF1b	391	390	1	0	0	0	390	1	0	334	334	0	0	0	0	334	0	0
P11S0208	GZMU0040	P11	Sputum	208	22	G29527A	29527	G	A	0	synonymous_variant	N	445	445	0	0	0	0	0	0	445	430	430	0	0	0	0	0	0	430
P13N0211	GZMU0078	P13	Nose	211	13	C3832A	3832	C	A	0	non-synonymous_variant	ORF1a	1474	1474	0	0	0	0	1474	0	0	1575	1574	0	0	0	0	1574	1	0
P13N0211	GZMU0078	P13	Nose	211	13	T6996C	6996	T	C	0	non-synonymous_variant	ORF1a	1861	1859	0	0	0	2	0	1859	0	2081	2080	0	0	0	1	0	2080	0
P13N0211	GZMU0078	P13	Nose	211	13	T7759C	7759	T	C	0	synonymous_variant	ORF1a	2057	2056	0	0	0	1	0	2056	0	2307	2307	0	0	0	0	0	2307	0
P13N0211	GZMU0078	P13	Nose	211	13	G14335A	14335	G	A	0	non-synonymous_variant	ORF1b	2094	2094	0	0	0	0	0	0	2094	2483	2482	0	0	0	0	1	0	2482
P13N0211	GZMU0078	P13	Nose	211	13	C26447G	26447	C	G	0	non-synonymous_variant	E	2440	2437	1	0	0	0	2437	2	1	2756	2752	0	0	0	0	2752	4	0
P13N0211	GZMU0078	P13	Nose	211	13	C20402T	20402	C	T	0	non-synonymous_variant	ORF1b	2842	2842	0	0	0	0	2842	0	0	3208	3207	0	1	0	0	3207	0	0
P13N0211	GZMU0078	P13	Nose	211	13	G14500T	14500	G	T	0	non-synonymous_variant	ORF1b	3145	3143	0	0	0	0	2	0	3143	3641	3635	0	0	0	1	5	0	3635
P13N0211	GZMU0078	P13	Nose	211	13	A24696G	24696	A	G	0	non-synonymous_variant	S	3515	3515	0	0	0	3515	0	0	0	3936	3936	0	0	0	3936	0	0	0
P13N0211	GZMU0078	P13	Nose	211	13	A27880G	27880	A	G	0	non-synonymous_variant	ORF7b	4573	4571	0	1	0	4571	0	1	0	4881	4880	0	1	0	4880	0	0	0
P13N0211	GZMU0078	P13	Nose	211	13	A23403G	23403	A	G	0	non-synonymous_variant	S	5504	5501	0	0	0	5501	3	0	0	6109	6103	0	0	0	6103	5	1	0
P13N0214	GZMU0083	P13	Nose	214	16	T7759C	7759	T	C	0	synonymous_variant	ORF1a	2878	2878	0	0	0	0	0	2878	0	4081	4080	0	0	0	1	0	4080	0
P13N0214	GZMU0083	P13	Nose	214	16	C26447G	26447	C	G	0	non-synonymous_variant	E	3276	3275	0	0	0	0	3275	1	0	4792	4789	0	0	0	0	4789	3	0
P13N0214	GZMU0083	P13	Nose	214	16	G19254A	19254	G	A	0	synonymous_variant	ORF1b	3636	3636	0	0	0	0	0	0	3636	5330	5325	0	0	0	0	1	4	5325
P13N0214	GZMU0083	P13	Nose	214	16	G26188A	26188	G	A	0	non-synonymous_variant	ORF3a	4241	4239	1	0	0	1	1	0	4239	5989	5984	0	0	0	0	3	2	5984
P13N0214	GZMU0083	P13	Nose	214	16	C4071A	4071	C	A	0	non-synonymous_variant	ORF1a	5497	5496	0	0	0	0	5496	0	1	7332	7325	0	0	0	0	7325	6	1
P13T0211	GZMU0075	P13	Throat	211	13	A14964G	14964	A	G	0	synonymous_variant	ORF1b	3472	3472	0	0	0	3472	0	0	0	6673	6661	0	0	0	6661	2	10	0
P13T0214	GZMU0081	P13	Throat	214	16	C3832A	3832	C	A	0	non-synonymous_variant	ORF1a	80	80	0	0	0	0	80	0	0	79	79	0	0	0	0	79	0	0
P13T0214	GZMU0081	P13	Throat	214	16	C8344T	8344	C	T	0	synonymous_variant	ORF1a	79	79	0	0	0	0	79	0	0	80	80	0	0	0	0	80	0	0
P13T0214	GZMU0081	P13	Throat	214	16	C21707T	21707	C	T	0	non-synonymous_variant	S	77	77	0	0	0	0	77	0	0	89	89	0	0	0	0	89	0	0
P13T0214	GZMU0081	P13	Throat	214	16	C3037T	3037	C	T	0	synonymous_variant	ORF1a	92	91	0	0	0	0	91	0	1	96	96	0	0	0	0	96	0	0
P13T0214	GZMU0081	P13	Throat	214	16	T7759C	7759	T	C	0	synonymous_variant	ORF1a	108	108	0	0	0	0	0	108	0	107	107	0	0	0	0	0	107	0
P13T0214	GZMU0081	P13	Throat	214	16	G19254A	19254	G	A	0	synonymous_variant	ORF1b	120	120	0	0	0	0	0	0	120	119	119	0	0	0	0	0	0	119
P13T0214	GZMU0081	P13	Throat	214	16	G6819T	6819	G	T	0	non-synonymous_variant	ORF1a	128	128	0	0	0	0	0	0	128	131	131	0	0	0	0	0	0	131
P13T0214	GZMU0081	P13	Throat	214	16	T6996C	6996	T	C	0	non-synonymous_variant	ORF1a	145	145	0	0	0	0	0	145	0	153	153	0	0	0	0	0	153	0
P13T0214	GZMU0081	P13	Throat	214	16	A14964G	14964	A	G	0	synonymous_variant	ORF1b	163	163	0	0	0	163	0	0	0	161	161	0	0	0	161	0	0	0
P13T0214	GZMU0081	P13	Throat	214	16	A10785G	10785	A	G	0	non-synonymous_variant	ORF1a	186	186	0	0	0	186	0	0	0	193	193	0	0	0	193	0	0	0
P13T0214	GZMU0081	P13	Throat	214	16	G26188A	26188	G	A	0	non-synonymous_variant	ORF3a	193	193	0	0	0	0	0	0	193	196	196	0	0	0	0	0	0	196
P13T0214	GZMU0081	P13	Throat	214	16	C20402T	20402	C	T	0	non-synonymous_variant	ORF1b	202	202	0	0	0	0	202	0	0	205	205	0	0	0	0	205	0	0
P13T0214	GZMU0081	P13	Throat	214	16	G13146T	13146	G	T	0	non-synonymous_variant	ORF1a	206	205	0	1	0	0	0	0	205	213	212	0	1	0	0	0	0	212
P13T0214	GZMU0081	P13	Throat	214	16	A24696G	24696	A	G	0	non-synonymous_variant	S	218	218	0	0	0	218	0	0	0	221	221	0	0	0	221	0	0	0
P13T0214	GZMU0081	P13	Throat	214	16	G26458T	26458	G	T	0	non-synonymous_variant	E	224	224	0	0	0	0	0	0	224	227	227	0	0	0	0	0	0	227
P13T0214	GZMU0081	P13	Throat	214	16	C26447G	26447	C	G	0	non-synonymous_variant	E	224	224	0	0	0	0	224	0	0	228	228	0	0	0	0	228	0	0
P13T0214	GZMU0081	P13	Throat	214	16	C4071A	4071	C	A	0	non-synonymous_variant	ORF1a	249	249	0	0	0	0	249	0	0	244	243	0	0	0	0	243	1	0
P13T0214	GZMU0081	P13	Throat	214	16	T851C	851	T	C	0	non-synonymous_variant	ORF1a	249	248	0	0	0	1	0	248	0	247	247	0	0	0	0	0	247	0
P13T0214	GZMU0081	P13	Throat	214	16	G14500T	14500	G	T	0	non-synonymous_variant	ORF1b	245	245	0	0	0	0	0	0	245	255	255	0	0	0	0	0	0	255
P13T0214	GZMU0081	P13	Throat	214	16	G28079T	28079	G	T	0	synonymous_variant	ORF8	266	266	0	0	0	0	0	0	266	267	265	0	0	0	1	1	0	265
P13T0214	GZMU0081	P13	Throat	214	16	C12789T	12789	C	T	0	non-synonymous_variant	ORF1a	285	285	0	0	0	0	285	0	0	285	284	0	0	0	0	284	0	1
P13T0214	GZMU0081	P13	Throat	214	16	C10615T	10615	C	T	0	synonymous_variant	ORF1a	319	319	0	0	0	0	319	0	0	337	336	0	0	0	0	336	0	1
P13T0214	GZMU0081	P13	Throat	214	16	C17502T	17502	C	T	0	synonymous_variant	ORF1b	331	330	0	1	0	0	330	0	0	339	338	0	1	0	0	338	0	0
P13T0214	GZMU0081	P13	Throat	214	16	C17550T	17550	C	T	0	synonymous_variant	ORF1b	346	344	1	0	0	1	344	1	0	355	354	0	0	0	1	354	0	0
P13T0214	GZMU0081	P13	Throat	214	16	A23403G	23403	A	G	0	non-synonymous_variant	S	391	391	0	0	0	391	0	0	0	396	396	0	0	0	396	0	0	0
P13T0214	GZMU0081	P13	Throat	214	16	A27880G	27880	A	G	0	non-synonymous_variant	ORF7b	396	396	0	0	0	396	0	0	0	408	408	0	0	0	408	0	0	0
P13T0214	GZMU0081	P13	Throat	214	16	C29632T	29632	C	T	0	synonymous_variant	ORF10	430	430	0	0	0	0	430	0	0	443	442	0	0	0	0	442	0	1
P13T0214	GZMU0081	P13	Throat	214	16	C28708T	28708	C	T	0	synonymous_variant	N	513	513	0	0	0	0	513	0	0	523	523	0	0	0	0	523	0	0
P13T0214	GZMU0081	P13	Throat	214	16	C29095T	29095	C	T	0	synonymous_variant	N	519	519	0	0	0	0	519	0	0	540	540	0	0	0	0	540	0	0
P13T0214	GZMU0081	P13	Throat	214	16	T28250G	28250	T	G	0	frameshift_variant&non-synonymous_variant	ORF8	560	560	0	0	0	0	0	560	0	568	568	0	0	0	0	0	568	0
P13T0214	GZMU0081	P13	Throat	214	16	C29303T	29303	C	T	0	non-synonymous_variant	N	533	533	0	0	0	0	533	0	0	579	579	0	0	0	0	579	0	0
P13T0217	GZMU0095	P13	Throat	217	19	T20840C	20840	T	C	0	non-synonymous_variant	ORF1b	21	21	0	0	0	0	0	21	0	27	27	0	0	0	0	0	27	0
P13T0217	GZMU0095	P13	Throat	217	19	C21707T	21707	C	T	0	non-synonymous_variant	S	23	23	0	0	0	0	23	0	0	31	31	0	0	0	0	31	0	0
P13T0217	GZMU0095	P13	Throat	217	19	C3037T	3037	C	T	0	synonymous_variant	ORF1a	23	23	0	0	0	0	23	0	0	31	31	0	0	0	0	31	0	0
P13T0217	GZMU0095	P13	Throat	217	19	C3832A	3832	C	A	0	non-synonymous_variant	ORF1a	24	24	0	0	0	0	24	0	0	33	32	0	0	0	0	32	1	0
P13T0217	GZMU0095	P13	Throat	217	19	T7562C	7562	T	C	0	non-synonymous_variant	ORF1a	23	23	0	0	0	0	0	23	0	33	33	0	0	0	0	0	33	0
P13T0217	GZMU0095	P13	Throat	217	19	T3721C	3721	T	C	0	synonymous_variant	ORF1a	34	34	0	0	0	0	0	34	0	40	40	0	0	0	0	0	40	0
P13T0217	GZMU0095	P13	Throat	217	19	C8344T	8344	C	T	0	synonymous_variant	ORF1a	37	37	0	0	0	0	37	0	0	43	43	0	0	0	0	43	0	0
P13T0217	GZMU0095	P13	Throat	217	19	G14335A	14335	G	A	0	non-synonymous_variant	ORF1b	35	35	0	0	0	0	0	0	35	45	45	0	0	0	0	0	0	45
P13T0217	GZMU0095	P13	Throat	217	19	T6996C	6996	T	C	0	non-synonymous_variant	ORF1a	49	49	0	0	0	0	0	49	0	47	47	0	0	0	0	0	47	0
P13T0217	GZMU0095	P13	Throat	217	19	T7759C	7759	T	C	0	synonymous_variant	ORF1a	44	44	0	0	0	0	0	44	0	49	49	0	0	0	0	0	49	0
P13T0217	GZMU0095	P13	Throat	217	19	G19254A	19254	G	A	0	synonymous_variant	ORF1b	56	56	0	0	0	0	0	0	56	61	60	0	0	0	0	0	1	60
P13T0217	GZMU0095	P13	Throat	217	19	C10818T	10818	C	T	0	non-synonymous_variant	ORF1a	52	52	0	0	0	0	52	0	0	64	64	0	0	0	0	64	0	0
P13T0217	GZMU0095	P13	Throat	217	19	A14964G	14964	A	G	0	synonymous_variant	ORF1b	79	79	0	0	0	79	0	0	0	85	85	0	0	0	85	0	0	0
P13T0217	GZMU0095	P13	Throat	217	19	A24696G	24696	A	G	0	non-synonymous_variant	S	74	74	0	0	0	74	0	0	0	92	92	0	0	0	92	0	0	0
P13T0217	GZMU0095	P13	Throat	217	19	A10785G	10785	A	G	0	non-synonymous_variant	ORF1a	82	82	0	0	0	82	0	0	0	97	97	0	0	0	97	0	0	0
P13T0217	GZMU0095	P13	Throat	217	19	C20402T	20402	C	T	0	non-synonymous_variant	ORF1b	87	87	0	0	0	0	87	0	0	97	97	0	0	0	0	97	0	0
P13T0217	GZMU0095	P13	Throat	217	19	G26188A	26188	G	A	0	non-synonymous_variant	ORF3a	78	78	0	0	0	0	0	0	78	97	97	0	0	0	0	0	0	97
P13T0217	GZMU0095	P13	Throat	217	19	G13146T	13146	G	T	0	non-synonymous_variant	ORF1a	84	84	0	0	0	0	0	0	84	101	101	0	0	0	0	0	0	101
P13T0217	GZMU0095	P13	Throat	217	19	C1734T	1734	C	T	0	non-synonymous_variant	ORF1a	105	105	0	0	0	0	105	0	0	106	106	0	0	0	0	106	0	0
P13T0217	GZMU0095	P13	Throat	217	19	C26447G	26447	C	G	0	non-synonymous_variant	E	98	98	0	0	0	0	98	0	0	111	110	0	0	0	0	110	1	0
P13T0217	GZMU0095	P13	Throat	217	19	G26458T	26458	G	T	0	non-synonymous_variant	E	101	101	0	0	0	0	0	0	101	113	113	0	0	0	0	0	0	113
P13T0217	GZMU0095	P13	Throat	217	19	G28079T	28079	G	T	0	synonymous_variant	ORF8	108	107	0	0	0	1	0	0	107	116	115	0	0	0	1	0	0	115
P13T0217	GZMU0095	P13	Throat	217	19	C4071A	4071	C	A	0	non-synonymous_variant	ORF1a	111	110	0	0	0	0	110	1	0	119	119	0	0	0	0	119	0	0
P13T0217	GZMU0095	P13	Throat	217	19	G14500T	14500	G	T	0	non-synonymous_variant	ORF1b	108	108	0	0	0	0	0	0	108	131	130	0	0	0	1	0	0	130
P13T0217	GZMU0095	P13	Throat	217	19	C17502T	17502	C	T	0	synonymous_variant	ORF1b	127	127	0	0	0	0	127	0	0	139	139	0	0	0	0	139	0	0
P13T0217	GZMU0095	P13	Throat	217	19	C10615T	10615	C	T	0	synonymous_variant	ORF1a	114	114	0	0	0	0	114	0	0	142	142	0	0	0	0	142	0	0
P13T0217	GZMU0095	P13	Throat	217	19	C12789T	12789	C	T	0	non-synonymous_variant	ORF1a	127	127	0	0	0	0	127	0	0	148	148	0	0	0	0	148	0	0
P13T0217	GZMU0095	P13	Throat	217	19	C15324T	15324	C	T	0	synonymous_variant	ORF1b	146	146	0	0	0	0	146	0	0	154	154	0	0	0	0	154	0	0
P13T0217	GZMU0095	P13	Throat	217	19	C26309T	26309	C	T	0	non-synonymous_variant	E	124	124	0	0	0	0	124	0	0	154	154	0	0	0	0	154	0	0
P13T0217	GZMU0095	P13	Throat	217	19	C17550T	17550	C	T	0	synonymous_variant	ORF1b	141	141	0	0	0	0	141	0	0	159	159	0	0	0	0	159	0	0
P13T0217	GZMU0095	P13	Throat	217	19	C16936T	16936	C	T	0	non-synonymous_variant	ORF1b	141	141	0	0	0	0	141	0	0	162	162	0	0	0	0	162	0	0
P13T0217	GZMU0095	P13	Throat	217	19	A27880G	27880	A	G	0	non-synonymous_variant	ORF7b	168	168	0	0	0	168	0	0	0	166	166	0	0	0	166	0	0	0
P13T0217	GZMU0095	P13	Throat	217	19	A23403G	23403	A	G	0	non-synonymous_variant	S	174	174	0	0	0	174	0	0	0	180	180	0	0	0	180	0	0	0
P13T0217	GZMU0095	P13	Throat	217	19	C29632T	29632	C	T	0	synonymous_variant	ORF10	159	159	0	0	0	0	159	0	0	183	183	0	0	0	0	183	0	0
P13T0217	GZMU0095	P13	Throat	217	19	C29095T	29095	C	T	0	synonymous_variant	N	196	196	0	0	0	0	196	0	0	224	224	0	0	0	0	224	0	0
P13T0217	GZMU0095	P13	Throat	217	19	T28250G	28250	T	G	0	frameshift_variant&non-synonymous_variant	ORF8	255	255	0	0	0	0	0	255	0	282	282	0	0	0	0	0	282	0
P23N0226	GZMU0115	P23	Nose	226	15	C3832A	3832	C	A	0	non-synonymous_variant	ORF1a	36	36	0	0	0	0	36	0	0	79	79	0	0	0	0	79	0	0
P23N0226	GZMU0115	P23	Nose	226	15	C3037T	3037	C	T	0	synonymous_variant	ORF1a	22	22	0	0	0	0	22	0	0	103	103	0	0	0	0	103	0	0
P23N0226	GZMU0115	P23	Nose	226	15	C21707T	21707	C	T	0	non-synonymous_variant	S	34	34	0	0	0	0	34	0	0	110	110	0	0	0	0	110	0	0
P23N0226	GZMU0115	P23	Nose	226	15	C8344T	8344	C	T	0	synonymous_variant	ORF1a	43	43	0	0	0	0	43	0	0	111	110	0	0	0	0	110	0	1
P23N0226	GZMU0115	P23	Nose	226	15	T7759C	7759	T	C	0	synonymous_variant	ORF1a	51	51	0	0	0	0	0	51	0	130	130	0	0	0	0	0	130	0
P23N0226	GZMU0115	P23	Nose	226	15	C10833T	10833	C	T	0	non-synonymous_variant	ORF1a	60	60	0	0	0	0	60	0	0	136	136	0	0	0	0	136	0	0
P23N0226	GZMU0115	P23	Nose	226	15	C10818T	10818	C	T	0	non-synonymous_variant	ORF1a	69	69	0	0	0	0	69	0	0	141	141	0	0	0	0	141	0	0
P23N0226	GZMU0115	P23	Nose	226	15	G14335A	14335	G	A	0	non-synonymous_variant	ORF1b	35	35	0	0	0	0	0	0	35	155	154	0	0	0	0	0	1	154
P23N0226	GZMU0115	P23	Nose	226	15	G19254A	19254	G	A	0	synonymous_variant	ORF1b	68	68	0	0	0	0	0	0	68	186	185	0	0	0	0	0	1	185
P23N0226	GZMU0115	P23	Nose	226	15	T6996C	6996	T	C	0	non-synonymous_variant	ORF1a	45	45	0	0	0	0	0	45	0	187	187	0	0	0	0	0	187	0
P01T0129	GZMU0051	P01	Throat	129	18	T21679C	21679	T	C	0.050992	synonymous_variant	S	339	321	18	0	0	0	18	321	0	283	265	18	0	0	0	18	265	0
P23N0226	GZMU0115	P23	Nose	226	15	A14964G	14964	A	G	0	synonymous_variant	ORF1b	119	119	0	0	0	119	0	0	0	215	214	0	0	0	214	0	1	0
P23N0226	GZMU0115	P23	Nose	226	15	A10785G	10785	A	G	0	non-synonymous_variant	ORF1a	114	114	0	0	0	114	0	0	0	242	241	0	0	0	241	0	1	0
P23N0226	GZMU0115	P23	Nose	226	15	G26188A	26188	G	A	0	non-synonymous_variant	ORF3a	101	101	0	0	0	0	0	0	101	247	247	0	0	0	0	0	0	247
P23N0226	GZMU0115	P23	Nose	226	15	C20402T	20402	C	T	0	non-synonymous_variant	ORF1b	76	76	0	0	0	0	76	0	0	252	252	0	0	0	0	252	0	0
P23N0226	GZMU0115	P23	Nose	226	15	G13146T	13146	G	T	0	non-synonymous_variant	ORF1a	136	136	0	0	0	0	0	0	136	268	266	0	0	0	1	1	0	266
P23N0226	GZMU0115	P23	Nose	226	15	T851C	851	T	C	0	non-synonymous_variant	ORF1a	177	177	0	0	0	0	0	177	0	286	286	0	0	0	0	0	286	0
P23N0226	GZMU0115	P23	Nose	226	15	G26458T	26458	G	T	0	non-synonymous_variant	E	74	74	0	0	0	0	0	0	74	291	291	0	0	0	0	0	0	291
P23N0226	GZMU0115	P23	Nose	226	15	A24696G	24696	A	G	0	non-synonymous_variant	S	140	139	0	0	0	139	0	1	0	294	294	0	0	0	294	0	0	0
P23N0226	GZMU0115	P23	Nose	226	15	C26447G	26447	C	G	0	non-synonymous_variant	E	74	74	0	0	0	0	74	0	0	295	294	0	0	0	0	294	1	0
P23N0226	GZMU0115	P23	Nose	226	15	C4071A	4071	C	A	0	non-synonymous_variant	ORF1a	150	150	0	0	0	0	150	0	0	321	321	0	0	0	0	321	0	0
P23N0226	GZMU0115	P23	Nose	226	15	G14500T	14500	G	T	0	non-synonymous_variant	ORF1b	154	154	0	0	0	0	0	0	154	342	341	0	0	0	0	1	0	341
P23N0226	GZMU0115	P23	Nose	226	15	C12789T	12789	C	T	0	non-synonymous_variant	ORF1a	142	142	0	0	0	0	142	0	0	347	346	0	0	0	0	346	0	1
P23N0226	GZMU0115	P23	Nose	226	15	C15324T	15324	C	T	0	synonymous_variant	ORF1b	230	230	0	0	0	0	230	0	0	423	421	0	0	0	2	421	0	0
P23N0226	GZMU0115	P23	Nose	226	15	C16936T	16936	C	T	0	non-synonymous_variant	ORF1b	157	157	0	0	0	0	157	0	0	454	454	0	0	0	0	454	0	0
P23N0226	GZMU0115	P23	Nose	226	15	C28708T	28708	C	T	0	synonymous_variant	N	274	274	0	0	0	0	274	0	0	507	505	0	0	0	0	505	0	2
P23N0226	GZMU0115	P23	Nose	226	15	C29303T	29303	C	T	0	non-synonymous_variant	N	195	195	0	0	0	0	195	0	0	631	631	0	0	0	0	631	0	0
P23N0226	GZMU0115	P23	Nose	226	15	T28250G	28250	T	G	0	frameshift_variant&non-synonymous_variant	ORF8	318	318	0	0	0	0	0	318	0	651	651	0	0	0	0	0	651	0
P24T0226	GZMU0113	P24	Throat	226	10	C3832A	3832	C	A	0	non-synonymous_variant	ORF1a	47	47	0	0	0	0	47	0	0	100	97	0	0	0	0	97	1	2
P24T0226	GZMU0113	P24	Throat	226	10	C3037T	3037	C	T	0	synonymous_variant	ORF1a	58	58	0	0	0	0	58	0	0	130	130	0	0	0	0	130	0	0
P24T0226	GZMU0113	P24	Throat	226	10	T7759C	7759	T	C	0	synonymous_variant	ORF1a	98	98	0	0	0	0	0	98	0	181	181	0	0	0	0	0	181	0
P24T0226	GZMU0113	P24	Throat	226	10	C10818T	10818	C	T	0	non-synonymous_variant	ORF1a	96	96	0	0	0	0	96	0	0	200	200	0	0	0	0	200	0	0
P24T0226	GZMU0113	P24	Throat	226	10	G14335A	14335	G	A	0	non-synonymous_variant	ORF1b	61	61	0	0	0	0	0	0	61	204	204	0	0	0	0	0	0	204
P24T0226	GZMU0113	P24	Throat	226	10	C10833T	10833	C	T	0	non-synonymous_variant	ORF1a	96	96	0	0	0	0	96	0	0	205	205	0	0	0	0	205	0	0
P24T0226	GZMU0113	P24	Throat	226	10	T6996C	6996	T	C	0	non-synonymous_variant	ORF1a	99	99	0	0	0	0	0	99	0	230	230	0	0	0	0	0	230	0
P24T0226	GZMU0113	P24	Throat	226	10	A10785G	10785	A	G	0	non-synonymous_variant	ORF1a	154	154	0	0	0	154	0	0	0	296	295	0	0	0	295	0	1	0
P24T0226	GZMU0113	P24	Throat	226	10	A14964G	14964	A	G	0	synonymous_variant	ORF1b	156	156	0	0	0	156	0	0	0	301	301	0	0	0	301	0	0	0
P24T0226	GZMU0113	P24	Throat	226	10	C20402T	20402	C	T	0	non-synonymous_variant	ORF1b	158	158	0	0	0	0	158	0	0	303	303	0	0	0	0	303	0	0
P24T0226	GZMU0113	P24	Throat	226	10	G26188A	26188	G	A	0	non-synonymous_variant	ORF3a	187	186	1	0	0	1	0	0	186	402	400	0	0	0	0	2	0	400
P24T0226	GZMU0113	P24	Throat	226	10	C26447G	26447	C	G	0	non-synonymous_variant	E	122	122	0	0	0	0	122	0	0	430	426	0	0	0	1	426	3	0
P24T0226	GZMU0113	P24	Throat	226	10	G26458T	26458	G	T	0	non-synonymous_variant	E	125	125	0	0	0	0	0	0	125	430	430	0	0	0	0	0	0	430
P24T0226	GZMU0113	P24	Throat	226	10	C4071A	4071	C	A	0	non-synonymous_variant	ORF1a	221	221	0	0	0	0	221	0	0	465	464	0	0	0	0	464	1	0
P24T0226	GZMU0113	P24	Throat	226	10	A24696G	24696	A	G	0	non-synonymous_variant	S	227	227	0	0	0	227	0	0	0	505	504	0	0	0	504	0	1	0
P24T0226	GZMU0113	P24	Throat	226	10	T851C	851	T	C	0	non-synonymous_variant	ORF1a	242	242	0	0	0	0	0	242	0	545	545	0	0	0	0	0	545	0
P24T0226	GZMU0113	P24	Throat	226	10	C15324T	15324	C	T	0	synonymous_variant	ORF1b	284	284	0	0	0	0	284	0	0	590	589	0	0	0	0	589	0	1
P24T0226	GZMU0113	P24	Throat	226	10	A23403G	23403	A	G	0	non-synonymous_variant	S	365	364	0	0	0	364	0	1	0	938	938	0	0	0	938	0	0	0
P24T0226	GZMU0113	P24	Throat	226	10	T28250G	28250	T	G	0	frameshift_variant&non-synonymous_variant	ORF8	489	489	0	0	0	0	0	489	0	1441	1440	0	0	0	1	0	1440	0
P62T0207	GZMU0008	P62	Throat	207	17	C3832A	3832	C	A	0	non-synonymous_variant	ORF1a	34	34	0	0	0	0	34	0	0	47	47	0	0	0	0	47	0	0
P62T0207	GZMU0008	P62	Throat	207	17	T7562C	7562	T	C	0	non-synonymous_variant	ORF1a	44	44	0	0	0	0	0	44	0	54	54	0	0	0	0	0	54	0
P62T0207	GZMU0008	P62	Throat	207	17	T7759C	7759	T	C	0	synonymous_variant	ORF1a	65	65	0	0	0	0	0	65	0	83	83	0	0	0	0	0	83	0
P62T0207	GZMU0008	P62	Throat	207	17	C8344T	8344	C	T	0	synonymous_variant	ORF1a	57	57	0	0	0	0	57	0	0	86	86	0	0	0	0	86	0	0
P62T0207	GZMU0008	P62	Throat	207	17	G6819T	6819	G	T	0	non-synonymous_variant	ORF1a	94	94	0	0	0	0	0	0	94	108	108	0	0	0	0	0	0	108
P62T0207	GZMU0008	P62	Throat	207	17	T6996C	6996	T	C	0	non-synonymous_variant	ORF1a	87	87	0	0	0	0	0	87	0	121	121	0	0	0	0	0	121	0
P62T0207	GZMU0008	P62	Throat	207	17	A14964G	14964	A	G	0	synonymous_variant	ORF1b	109	109	0	0	0	109	0	0	0	141	141	0	0	0	141	0	0	0
P62T0207	GZMU0008	P62	Throat	207	17	C20402T	20402	C	T	0	non-synonymous_variant	ORF1b	139	139	0	0	0	0	139	0	0	155	155	0	0	0	0	155	0	0
P62T0207	GZMU0008	P62	Throat	207	17	G13146T	13146	G	T	0	non-synonymous_variant	ORF1a	128	128	0	0	0	0	0	0	128	188	186	0	0	0	2	0	0	186
P62T0207	GZMU0008	P62	Throat	207	17	G26458T	26458	G	T	0	non-synonymous_variant	E	150	150	0	0	0	0	0	0	150	190	189	0	0	0	1	0	0	189
P62T0207	GZMU0008	P62	Throat	207	17	C26447G	26447	C	G	0	non-synonymous_variant	E	149	149	0	0	0	0	149	0	0	192	189	0	0	0	0	189	3	0
P62T0207	GZMU0008	P62	Throat	207	17	G26188A	26188	G	A	0	non-synonymous_variant	ORF3a	155	155	0	0	0	0	0	0	155	201	201	0	0	0	0	0	0	201
P62T0207	GZMU0008	P62	Throat	207	17	G28079T	28079	G	T	0	synonymous_variant	ORF8	143	143	0	0	0	0	0	0	143	207	206	0	0	0	1	0	0	206
P62T0207	GZMU0008	P62	Throat	207	17	C4071A	4071	C	A	0	non-synonymous_variant	ORF1a	174	174	0	0	0	0	174	0	0	247	245	0	0	0	0	245	2	0
P62T0207	GZMU0008	P62	Throat	207	17	G14500T	14500	G	T	0	non-synonymous_variant	ORF1b	193	193	0	0	0	0	0	0	193	267	264	0	0	0	3	0	0	264
P62T0207	GZMU0008	P62	Throat	207	17	C28854T	28854	C	T	0	non-synonymous_variant	N	174	174	0	0	0	0	174	0	0	318	318	0	0	0	0	318	0	0
P62T0207	GZMU0008	P62	Throat	207	17	C17550T	17550	C	T	0	synonymous_variant	ORF1b	229	227	0	1	0	1	227	0	0	377	373	0	2	0	2	373	0	0
P62T0207	GZMU0008	P62	Throat	207	17	A23403G	23403	A	G	0	non-synonymous_variant	S	278	278	0	0	0	278	0	0	0	473	473	0	0	0	473	0	0	0
P62T0207	GZMU0008	P62	Throat	207	17	T28250G	28250	T	G	0	frameshift_variant&non-synonymous_variant	ORF8	409	408	0	1	0	0	0	408	0	836	834	0	1	0	1	0	834	0
P73T0214	GZMU0086	P73	Throat	214	4	C21707T	21707	C	T	0	non-synonymous_variant	S	33	33	0	0	0	0	33	0	0	81	81	0	0	0	0	81	0	0
P73T0214	GZMU0086	P73	Throat	214	4	C8344T	8344	C	T	0	synonymous_variant	ORF1a	44	44	0	0	0	0	44	0	0	112	112	0	0	0	0	112	0	0
P73T0214	GZMU0086	P73	Throat	214	4	C10833T	10833	C	T	0	non-synonymous_variant	ORF1a	80	80	0	0	0	0	80	0	0	150	150	0	0	0	0	150	0	0
P73T0214	GZMU0086	P73	Throat	214	4	C3832A	3832	C	A	0	non-synonymous_variant	ORF1a	61	61	0	0	0	0	61	0	0	155	154	0	0	0	0	154	1	0
P73T0214	GZMU0086	P73	Throat	214	4	G26188A	26188	G	A	0	non-synonymous_variant	ORF3a	73	73	0	0	0	0	0	0	73	155	155	0	0	0	0	0	0	155
P73T0214	GZMU0086	P73	Throat	214	4	G19254A	19254	G	A	0	synonymous_variant	ORF1b	75	75	0	0	0	0	0	0	75	161	161	0	0	0	0	0	0	161
P73T0214	GZMU0086	P73	Throat	214	4	G14335A	14335	G	A	0	non-synonymous_variant	ORF1b	68	68	0	0	0	0	0	0	68	165	164	0	0	0	0	0	1	164
P73T0214	GZMU0086	P73	Throat	214	4	T7759C	7759	T	C	0	synonymous_variant	ORF1a	83	83	0	0	0	0	0	83	0	174	174	0	0	0	0	0	174	0
P73T0214	GZMU0086	P73	Throat	214	4	G6819T	6819	G	T	0	non-synonymous_variant	ORF1a	90	90	0	0	0	0	0	0	90	188	188	0	0	0	0	0	0	188
P73T0214	GZMU0086	P73	Throat	214	4	C26447G	26447	C	G	0	non-synonymous_variant	E	61	61	0	0	0	0	61	0	0	189	189	0	0	0	0	189	0	0
P73T0214	GZMU0086	P73	Throat	214	4	G26458T	26458	G	T	0	non-synonymous_variant	E	60	60	0	0	0	0	0	0	60	190	190	0	0	0	0	0	0	190
P73T0214	GZMU0086	P73	Throat	214	4	A14964G	14964	A	G	0	synonymous_variant	ORF1b	114	114	0	0	0	114	0	0	0	197	197	0	0	0	197	0	0	0
P73T0214	GZMU0086	P73	Throat	214	4	A24696G	24696	A	G	0	non-synonymous_variant	S	123	123	0	0	0	123	0	0	0	238	238	0	0	0	238	0	0	0
P73T0214	GZMU0086	P73	Throat	214	4	T6996C	6996	T	C	0	non-synonymous_variant	ORF1a	108	108	0	0	0	0	0	108	0	246	246	0	0	0	0	0	246	0
P73T0214	GZMU0086	P73	Throat	214	4	C17550T	17550	C	T	0	synonymous_variant	ORF1b	211	211	0	0	0	0	211	0	0	382	382	0	0	0	0	382	0	0
P73T0214	GZMU0086	P73	Throat	214	4	C29303T	29303	C	T	0	non-synonymous_variant	N	244	244	0	0	0	0	244	0	0	630	630	0	0	0	0	630	0	0
P13S0208	GZMU0041	P13	Sputum	208	10	C26447G	26447	C	G	0	non-synonymous_variant	E	1554	1552	1	0	0	0	1552	1	1	10434	10420	1	0	0	2	10420	11	1
P13S0208	GZMU0041	P13	Sputum	208	10	C3832A	3832	C	A	0	non-synonymous_variant	ORF1a	992	989	0	0	0	0	989	1	2	10311	10299	1	0	0	1	10299	10	1
P13S0208	GZMU0041	P13	Sputum	208	10	G26458T	26458	G	T	0	non-synonymous_variant	E	1585	1584	0	0	0	0	1	0	1584	10211	10204	1	0	0	5	1	1	10204
P13S0208	GZMU0041	P13	Sputum	208	10	T6996C	6996	T	C	0	non-synonymous_variant	ORF1a	1282	1278	0	0	0	4	0	1278	0	9638	9631	1	0	0	6	1	9631	0
P13N0214	GZMU0083	P13	Nose	214	16	A27880G	27880	A	G	0	non-synonymous_variant	ORF7b	6023	6020	0	0	0	6020	0	3	0	8088	8081	1	1	0	8081	1	4	1
P13S0208	GZMU0041	P13	Sputum	208	10	G6819T	6819	G	T	0	non-synonymous_variant	ORF1a	1261	1257	0	0	0	0	4	0	1257	7854	7847	1	0	0	5	1	1	7847
P13S0208	GZMU0041	P13	Sputum	208	10	C4071A	4071	C	A	0	non-synonymous_variant	ORF1a	2943	2937	1	0	0	1	2937	0	5	17956	17933	3	0	0	3	17933	14	6
P13N0214	GZMU0083	P13	Nose	214	16	A14964G	14964	A	G	0	synonymous_variant	ORF1b	4297	4296	0	0	0	4296	0	1	0	5797	5793	1	0	0	5793	0	3	1
P13S0208	GZMU0041	P13	Sputum	208	10	T7759C	7759	T	C	0	synonymous_variant	ORF1a	1386	1385	0	0	0	1	0	1385	0	11592	11590	2	0	0	0	2	11590	0
P13N0211	GZMU0078	P13	Nose	211	13	C16936T	16936	C	T	0	non-synonymous_variant	ORF1b	5118	5116	1	0	0	1	5116	1	0	5712	5708	1	0	0	0	5708	1	3
P13S0208	GZMU0041	P13	Sputum	208	10	A14964G	14964	A	G	0	synonymous_variant	ORF1b	2483	2478	0	0	0	2478	0	5	0	15503	15493	3	0	0	15493	0	7	3
P13N0211	GZMU0078	P13	Nose	211	13	C12789T	12789	C	T	0	non-synonymous_variant	ORF1a	4064	4060	2	0	0	2	4060	2	0	4774	4771	1	0	0	2	4771	1	0
P13T0211	GZMU0075	P13	Throat	211	13	C4071A	4071	C	A	0	non-synonymous_variant	ORF1a	4753	4748	0	0	0	0	4748	5	0	9050	9035	2	0	0	2	9035	9	4
P13N0211	GZMU0078	P13	Nose	211	13	C4071A	4071	C	A	0	non-synonymous_variant	ORF1a	4221	4217	1	0	0	1	4217	2	1	4457	4453	1	0	0	1	4453	3	0
P13N0214	GZMU0083	P13	Nose	214	16	G14335A	14335	G	A	0	non-synonymous_variant	ORF1b	2729	2728	0	0	0	0	0	1	2728	4332	4331	1	0	0	1	0	0	4331
P13N0211	GZMU0078	P13	Nose	211	13	G28079T	28079	G	T	0	synonymous_variant	ORF8	3909	3908	1	0	0	0	0	1	3908	4159	4156	1	0	0	2	0	1	4156
P13T0211	GZMU0075	P13	Throat	211	13	T7759C	7759	T	C	0	synonymous_variant	ORF1a	2535	2535	0	0	0	0	0	2535	0	3863	3855	1	0	0	4	1	3855	3
P13N0214	GZMU0083	P13	Nose	214	16	T6996C	6996	T	C	0	non-synonymous_variant	ORF1a	2681	2678	1	0	0	2	1	2678	0	3739	3733	1	0	0	5	1	3733	0
P13T0211	GZMU0075	P13	Throat	211	13	T6996C	6996	T	C	0	non-synonymous_variant	ORF1a	2612	2610	1	0	0	1	1	2610	0	3603	3595	1	0	0	7	1	3595	0
P13S0208	GZMU0041	P13	Sputum	208	10	G28079T	28079	G	T	0	synonymous_variant	ORF8	2815	2812	1	0	0	0	2	1	2812	17772	17754	5	0	0	8	5	5	17754
P13N0211	GZMU0078	P13	Nose	211	13	C29303T	29303	C	T	0	non-synonymous_variant	N	5988	5985	2	0	0	0	5985	2	1	7050	7043	2	0	0	1	7043	2	4
P13N0211	GZMU0078	P13	Nose	211	13	A14964G	14964	A	G	0	synonymous_variant	ORF1b	3321	3321	0	0	0	3321	0	0	0	3522	3520	1	0	0	3520	0	1	1
P13S0208	GZMU0041	P13	Sputum	208	10	G14500T	14500	G	T	0	non-synonymous_variant	ORF1b	2150	2145	0	0	0	2	3	0	2145	14040	14019	4	2	0	13	2	4	14019
P10N0205	GZMU0024	P10	Nose	205	12	A23403G	23403	A	G	0	non-synonymous_variant	S	2688	2687	1	0	0	2687	0	0	1	3462	3456	1	1	0	3456	1	3	1
P01N0207	GZMU0010	P01	Nose	207	27	C29303T	29303	C	T	0	non-synonymous_variant	N	2146	2144	1	0	0	1	2144	1	0	3440	3439	1	0	0	0	3439	1	0
P13T0211	GZMU0075	P13	Throat	211	13	G6819T	6819	G	T	0	non-synonymous_variant	ORF1a	2249	2247	0	0	0	2	0	0	2247	3395	3386	1	0	0	7	1	1	3386
P13N0214	GZMU0083	P13	Nose	214	16	A24696G	24696	A	G	0	non-synonymous_variant	S	4829	4822	2	0	0	4822	1	4	2	6647	6640	2	0	0	6640	2	3	2
P13N0214	GZMU0083	P13	Nose	214	16	A10785G	10785	A	G	0	non-synonymous_variant	ORF1a	4652	4650	1	0	0	4650	0	1	1	6601	6599	2	0	0	6599	0	0	2
P13N0211	GZMU0078	P13	Nose	211	13	G26188A	26188	G	A	0	non-synonymous_variant	ORF3a	2891	2891	0	0	0	0	0	0	2891	3267	3265	1	0	0	1	1	0	3265
P13S0208	GZMU0041	P13	Sputum	208	10	C20402T	20402	C	T	0	non-synonymous_variant	ORF1b	2009	2006	1	0	0	0	2006	1	2	12733	12727	4	1	0	0	12727	4	1
P10N0205	GZMU0024	P10	Nose	205	12	A27880G	27880	A	G	0	non-synonymous_variant	ORF7b	2501	2497	0	4	0	2497	0	0	0	3160	3152	1	3	0	3152	0	4	1
P13S0208	GZMU0041	P13	Sputum	208	10	G13146T	13146	G	T	0	non-synonymous_variant	ORF1a	2302	2296	0	3	0	1	2	0	2296	15628	15584	5	25	0	9	5	5	15584
P13S0208	GZMU0041	P13	Sputum	208	10	G14335A	14335	G	A	0	non-synonymous_variant	ORF1b	1310	1308	1	0	0	1	1	0	1308	11987	11977	4	0	1	4	2	4	11977
P13T0211	GZMU0075	P13	Throat	211	13	C3832A	3832	C	A	0	non-synonymous_variant	ORF1a	1857	1857	0	0	1	0	1857	0	0	2994	2985	1	0	1	1	2985	7	1
P13T0211	GZMU0075	P13	Throat	211	13	C3037T	3037	C	T	0	synonymous_variant	ORF1a	1819	1819	0	0	0	0	1819	0	0	2933	2931	1	0	0	1	2931	1	0
P13N0214	GZMU0083	P13	Nose	214	16	G14500T	14500	G	T	0	non-synonymous_variant	ORF1b	3928	3925	1	1	0	0	1	1	3925	5832	5827	2	0	0	3	0	2	5827
P13N0214	GZMU0083	P13	Nose	214	16	C3832A	3832	C	A	0	non-synonymous_variant	ORF1a	1942	1942	0	0	0	0	1942	0	0	2855	2852	1	0	1	1	2852	2	0
P13N0211	GZMU0078	P13	Nose	211	13	C29632T	29632	C	T	0	synonymous_variant	ORF10	4979	4978	1	0	0	0	4978	1	0	5629	5626	2	0	0	0	5626	2	1
P13N0211	GZMU0078	P13	Nose	211	13	G26458T	26458	G	T	0	non-synonymous_variant	E	2430	2430	0	0	0	0	0	0	2430	2719	2716	1	0	0	0	2	1	2716
P10T0205	GZMU0023	P10	Throat	205	12	C28708T	28708	C	T	0	synonymous_variant	N	1977	1976	1	0	0	0	1976	1	0	2586	2585	1	0	0	0	2585	1	0
P10N0205	GZMU0024	P10	Nose	205	12	C4071A	4071	C	A	0	non-synonymous_variant	ORF1a	1757	1757	0	0	0	0	1757	0	0	2313	2303	1	0	0	1	2303	8	1
P13N0214	GZMU0083	P13	Nose	214	16	C29632T	29632	C	T	0	synonymous_variant	ORF10	6413	6411	1	0	0	0	6411	1	1	8867	8862	4	0	0	0	8862	4	1
P01N0207	GZMU0010	P01	Nose	207	27	C16936T	16936	C	T	0	non-synonymous_variant	ORF1b	1491	1491	0	0	0	0	1491	0	0	2148	2147	1	0	0	0	2147	1	0
P13N0211	GZMU0078	P13	Nose	211	13	C26309T	26309	C	T	0	non-synonymous_variant	E	3783	3779	4	0	0	0	3779	4	0	4261	4256	2	0	0	0	4256	2	3
P13T0211	GZMU0075	P13	Throat	211	13	A24696G	24696	A	G	0	non-synonymous_variant	S	4079	4075	1	0	0	4075	1	2	1	8339	8327	4	0	0	8327	1	7	4
P13N0211	GZMU0078	P13	Nose	211	13	C8344T	8344	C	T	0	synonymous_variant	ORF1a	1635	1635	0	0	0	0	1635	0	0	1944	1942	1	0	0	0	1942	1	1
P10N0205	GZMU0024	P10	Nose	205	12	A10785G	10785	A	G	0	non-synonymous_variant	ORF1a	1489	1489	0	0	0	1489	0	0	0	1920	1918	1	0	0	1918	0	1	1
P10N0205	GZMU0024	P10	Nose	205	12	G26458T	26458	G	T	0	non-synonymous_variant	E	1338	1338	0	0	0	0	0	0	1338	1911	1908	1	0	0	2	0	1	1908
P13N0214	GZMU0083	P13	Nose	214	16	C20402T	20402	C	T	0	non-synonymous_variant	ORF1b	4088	4086	1	0	0	0	4086	1	1	5655	5650	3	0	0	0	5650	3	2
P10N0205	GZMU0024	P10	Nose	205	12	G14500T	14500	G	T	0	non-synonymous_variant	ORF1b	1448	1445	2	1	0	0	0	2	1445	1849	1843	1	1	0	4	0	1	1843
P13N0214	GZMU0083	P13	Nose	214	16	C16936T	16936	C	T	0	non-synonymous_variant	ORF1b	6656	6652	0	1	0	2	6652	0	1	9189	9178	5	1	0	2	9178	5	3
P13S0208	GZMU0041	P13	Sputum	208	10	C26309T	26309	C	T	0	non-synonymous_variant	E	2473	2469	2	0	0	2	2469	2	0	14623	14613	8	1	0	1	14613	8	0
P13N0214	GZMU0083	P13	Nose	214	16	C28708T	28708	C	T	0	synonymous_variant	N	7921	7912	5	1	0	0	7912	5	3	10967	10953	6	2	0	1	10953	6	5
P13N0214	GZMU0083	P13	Nose	214	16	G28079T	28079	G	T	0	synonymous_variant	ORF8	5067	5065	0	0	0	2	0	0	5065	6950	6939	4	1	0	2	4	4	6939
P13N0214	GZMU0083	P13	Nose	214	16	A23403G	23403	A	G	0	non-synonymous_variant	S	7579	7576	3	0	0	7576	0	0	3	10418	10407	6	1	0	10407	3	1	6
P13T0211	GZMU0075	P13	Throat	211	13	G14500T	14500	G	T	0	non-synonymous_variant	ORF1b	3526	3523	1	0	0	2	0	1	3523	6865	6853	4	0	0	6	2	4	6853
P13S0208	GZMU0041	P13	Sputum	208	10	G29527A	29527	G	A	0	synonymous_variant	N	4219	4213	1	0	0	1	4	1	4213	20096	20069	12	1	0	12	4	10	20069
P13N0214	GZMU0083	P13	Nose	214	16	C15324T	15324	C	T	0	synonymous_variant	ORF1b	5997	5995	1	1	0	0	5995	1	0	8266	8252	5	3	0	2	8252	5	4
P13S0208	GZMU0041	P13	Sputum	208	10	A27880G	27880	A	G	0	non-synonymous_variant	ORF7b	3312	3287	2	3	0	3287	2	18	2	18011	17992	11	1	0	17992	2	5	11
P10N0205	GZMU0024	P10	Nose	205	12	T28250G	28250	T	G	0	frameshift_variant&non-synonymous_variant	ORF8	3791	3784	3	3	0	1	0	3784	3	4861	4853	3	4	0	1	0	4853	3
P10S0208	GZMU0039	P10	Sputum	208	15	C17502T	17502	C	T	0	synonymous_variant	ORF1b	1071	1070	1	0	0	0	1070	1	0	1576	1575	1	0	0	0	1575	1	0
P13N0214	GZMU0083	P13	Nose	214	16	C10615T	10615	C	T	0	synonymous_variant	ORF1a	5680	5674	5	1	0	0	5674	5	0	7862	7854	5	0	0	1	7854	5	2
P13T0211	GZMU0075	P13	Throat	211	13	C29303T	29303	C	T	0	non-synonymous_variant	N	6283	6281	1	0	0	0	6281	1	1	14016	14000	9	0	0	3	14000	9	4
P13T0211	GZMU0075	P13	Throat	211	13	C1734T	1734	C	T	0	non-synonymous_variant	ORF1a	2706	2704	2	0	0	0	2704	2	0	6173	6169	4	0	0	0	6169	4	0
P13N0214	GZMU0083	P13	Nose	214	16	G26458T	26458	G	T	0	non-synonymous_variant	E	3164	3163	0	0	0	0	1	0	3163	4609	4603	3	0	0	1	2	3	4603
P13T0211	GZMU0075	P13	Throat	211	13	C28854T	28854	C	T	0	non-synonymous_variant	N	4806	4801	5	0	0	0	4801	5	0	12264	12250	8	0	0	2	12250	8	4
P10T0205	GZMU0023	P10	Throat	205	12	C26309T	26309	C	T	0	non-synonymous_variant	E	1343	1343	0	0	0	0	1343	0	0	1524	1522	1	0	0	0	1522	1	1
P13N0211	GZMU0078	P13	Nose	211	13	G19254A	19254	G	A	0	synonymous_variant	ORF1b	2742	2739	2	1	0	2	0	0	2739	3022	3018	2	1	0	2	0	1	3018
P13N0211	GZMU0078	P13	Nose	211	13	C28708T	28708	C	T	0	synonymous_variant	N	6835	6829	6	0	0	0	6829	6	0	7497	7488	5	0	0	1	7488	5	3
P01N0207	GZMU0010	P01	Nose	207	27	A24696G	24696	A	G	0	non-synonymous_variant	S	1100	1100	0	0	0	1100	0	0	0	1497	1496	1	0	0	1496	0	0	1
P13N0214	GZMU0083	P13	Nose	214	16	C1734T	1734	C	T	0	non-synonymous_variant	ORF1a	3239	3237	1	0	0	0	3237	1	1	4372	4367	3	0	0	1	4367	3	1
P13T0211	GZMU0075	P13	Throat	211	13	C12789T	12789	C	T	0	non-synonymous_variant	ORF1a	4615	4605	6	1	0	2	4605	6	1	8689	8673	6	2	0	6	8673	6	2
P10T0205	GZMU0023	P10	Throat	205	12	C17550T	17550	C	T	0	synonymous_variant	ORF1b	1183	1182	1	0	0	0	1182	1	0	1446	1444	1	0	0	0	1444	1	1
P10T0211	GZMU0074	P10	Throat	211	18	G29527A	29527	G	A	0	synonymous_variant	N	949	947	0	0	0	0	1	1	947	1444	1441	1	0	0	1	1	1	1441
P13S0208	GZMU0041	P13	Sputum	208	10	G26188A	26188	G	A	0	non-synonymous_variant	ORF3a	2155	2154	0	0	0	0	1	0	2154	12611	12601	9	0	0	9	0	1	12601
P13N0214	GZMU0083	P13	Nose	214	16	G13146T	13146	G	T	0	non-synonymous_variant	ORF1a	4840	4835	0	3	0	0	2	0	4835	6902	6893	5	2	0	1	1	5	6893
P13T0211	GZMU0075	P13	Throat	211	13	A27880G	27880	A	G	0	non-synonymous_variant	ORF7b	5155	5146	4	1	0	5146	1	3	4	9608	9592	7	1	0	9592	0	8	7
P13S0208	GZMU0041	P13	Sputum	208	10	G19254A	19254	G	A	0	synonymous_variant	ORF1b	1803	1799	2	0	0	2	1	1	1799	13537	13518	10	0	0	10	4	5	13518
P01N0207	GZMU0010	P01	Nose	207	27	G13146T	13146	G	T	0	non-synonymous_variant	ORF1a	940	940	0	0	0	0	0	0	940	1344	1343	1	0	0	0	0	1	1343
P13S0208	GZMU0041	P13	Sputum	208	10	A10785G	10785	A	G	0	non-synonymous_variant	ORF1a	2310	2305	2	0	0	2305	0	3	2	17366	17347	13	0	0	17347	2	4	13
P10T0211	GZMU0074	P10	Throat	211	18	C29303T	29303	C	T	0	non-synonymous_variant	N	817	817	0	0	0	0	817	0	0	1334	1332	1	0	0	0	1332	1	1
P01N0207	GZMU0010	P01	Nose	207	27	G26188A	26188	G	A	0	non-synonymous_variant	ORF3a	952	952	0	0	0	0	0	0	952	1319	1318	1	0	0	1	0	0	1318
P13N0211	GZMU0078	P13	Nose	211	13	A10785G	10785	A	G	0	non-synonymous_variant	ORF1a	3463	3459	3	0	0	3459	1	0	3	3889	3883	3	0	0	3883	0	3	3
P13N0214	GZMU0083	P13	Nose	214	16	C29303T	29303	C	T	0	non-synonymous_variant	N	6880	6872	5	1	0	1	6872	5	1	10345	10336	8	0	0	0	10336	8	1
P01N0207	GZMU0010	P01	Nose	207	27	T28250G	28250	T	G	0	frameshift_variant&non-synonymous_variant	ORF8	2612	2608	2	2	0	0	0	2608	2	3874	3870	3	1	0	0	0	3870	3
P01N0207	GZMU0010	P01	Nose	207	27	C20402T	20402	C	T	0	non-synonymous_variant	ORF1b	886	886	0	0	0	0	886	0	0	1277	1276	1	0	0	0	1276	1	0
P10T0205	GZMU0023	P10	Throat	205	12	C29303T	29303	C	T	0	non-synonymous_variant	N	2062	2061	1	0	0	0	2061	1	0	2504	2502	2	0	0	0	2502	2	0
P13N0214	GZMU0083	P13	Nose	214	16	C17550T	17550	C	T	0	synonymous_variant	ORF1b	5451	5448	2	0	0	1	5448	2	0	7355	7342	6	0	0	5	7342	6	2
P10S0208	GZMU0039	P10	Sputum	208	15	G14500T	14500	G	T	0	non-synonymous_variant	ORF1b	1003	1002	1	0	0	0	0	1	1002	1206	1198	1	0	0	7	0	1	1198
P13T0211	GZMU0075	P13	Throat	211	13	C17550T	17550	C	T	0	synonymous_variant	ORF1b	4459	4452	6	0	0	1	4452	6	0	10688	10671	9	1	0	4	10671	9	3
P13S0208	GZMU0041	P13	Sputum	208	10	C29303T	29303	C	T	0	non-synonymous_variant	N	3917	3910	2	1	0	1	3910	2	3	21229	21205	18	3	0	0	21205	18	3
P10S0208	GZMU0039	P10	Sputum	208	15	A23403G	23403	A	G	0	non-synonymous_variant	S	1678	1677	1	0	0	1677	0	0	1	2341	2338	2	0	0	2338	0	1	2
P01N0207	GZMU0010	P01	Nose	207	27	C1734T	1734	C	T	0	non-synonymous_variant	ORF1a	834	833	1	0	0	0	833	1	0	1147	1146	1	0	0	0	1146	1	0
P13T0211	GZMU0075	P13	Throat	211	13	C26447G	26447	C	G	0	non-synonymous_variant	E	3378	3374	0	0	0	0	3374	4	0	5705	5690	5	0	0	1	5690	9	5
P10T0205	GZMU0023	P10	Throat	205	12	G28079T	28079	G	T	0	synonymous_variant	ORF8	1009	1009	0	0	0	0	0	0	1009	1139	1137	1	0	0	1	0	1	1137
P13S0208	GZMU0041	P13	Sputum	208	10	C17373T	17373	C	T	0	synonymous_variant	ORF1b	4278	4265	6	0	0	1	4265	6	6	20318	20283	18	2	0	7	20283	18	8
P13T0211	GZMU0075	P13	Throat	211	13	C20402T	20402	C	T	0	non-synonymous_variant	ORF1b	3662	3661	0	1	0	0	3661	0	0	5588	5580	5	0	0	1	5580	5	2
P10T0205	GZMU0023	P10	Throat	205	12	G14500T	14500	G	T	0	non-synonymous_variant	ORF1b	951	947	2	1	0	1	0	2	947	1100	1099	1	0	0	0	0	1	1099
P10T0211	GZMU0074	P10	Throat	211	18	C17373T	17373	C	T	0	synonymous_variant	ORF1b	797	797	0	0	0	0	797	0	0	1085	1084	1	0	0	0	1084	1	0
P13S0208	GZMU0041	P13	Sputum	208	10	C28708T	28708	C	T	0	synonymous_variant	N	5319	5309	5	1	0	3	5309	5	1	27969	27926	26	1	0	9	27926	26	7
P13T0211	GZMU0075	P13	Throat	211	13	C17502T	17502	C	T	0	synonymous_variant	ORF1b	4659	4657	2	0	0	0	4657	2	0	11560	11544	11	1	0	0	11544	11	4
P10T0205	GZMU0023	P10	Throat	205	12	G13146T	13146	G	T	0	non-synonymous_variant	ORF1a	860	860	0	0	0	0	0	0	860	1047	1044	1	0	0	1	1	1	1044
P10T0205	GZMU0023	P10	Throat	205	12	C20402T	20402	C	T	0	non-synonymous_variant	ORF1b	966	966	0	0	0	0	966	0	0	1032	1031	1	0	0	0	1031	1	0
P13N0211	GZMU0078	P13	Nose	211	13	C3037T	3037	C	T	0	synonymous_variant	ORF1a	1621	1619	2	0	0	0	1619	2	0	2042	2039	2	0	0	0	2039	2	1
P13N0211	GZMU0078	P13	Nose	211	13	C10615T	10615	C	T	0	synonymous_variant	ORF1a	4543	4539	4	0	0	0	4539	4	0	5097	5091	5	0	0	1	5091	5	0
P13S0208	GZMU0041	P13	Sputum	208	10	A24696G	24696	A	G	0	non-synonymous_variant	S	2356	2344	2	0	0	2344	0	10	2	16141	16119	16	0	0	16119	1	5	16
P13N0211	GZMU0078	P13	Nose	211	13	G13146T	13146	G	T	0	non-synonymous_variant	ORF1a	3521	3520	0	0	0	1	0	0	3520	4022	4015	4	1	0	1	1	4	4015
P10T0205	GZMU0023	P10	Throat	205	12	G26458T	26458	G	T	0	non-synonymous_variant	E	954	954	0	0	0	0	0	0	954	1004	1003	1	0	0	0	0	1	1003
P13N0214	GZMU0083	P13	Nose	214	16	T28250G	28250	T	G	0	frameshift_variant&non-synonymous_variant	ORF8	8941	8927	9	3	2	2	0	8927	9	11827	11806	12	7	2	2	0	11806	12
P10S0208	GZMU0039	P10	Sputum	208	15	G19254A	19254	G	A	0	synonymous_variant	ORF1b	831	831	0	0	0	0	0	0	831	984	978	1	0	0	1	1	4	978
P13N0211	GZMU0078	P13	Nose	211	13	T28250G	28250	T	G	0	frameshift_variant&non-synonymous_variant	ORF8	7264	7244	11	6	3	3	0	7244	11	7825	7806	8	10	4	1	0	7806	8
P13S0208	GZMU0041	P13	Sputum	208	10	C1734T	1734	C	T	0	non-synonymous_variant	ORF1a	1929	1923	2	0	0	0	1923	2	4	11706	11693	12	0	0	0	11693	12	1
P13S0208	GZMU0041	P13	Sputum	208	10	C16936T	16936	C	T	0	non-synonymous_variant	ORF1b	3309	3293	7	0	0	3	3293	7	6	19504	19475	20	6	0	1	19475	20	2
P13S0208	GZMU0041	P13	Sputum	208	10	C29632T	29632	C	T	0	synonymous_variant	ORF10	3647	3642	4	0	0	1	3642	4	0	19354	19330	20	0	0	2	19330	20	2
P13S0208	GZMU0041	P13	Sputum	208	10	C15324T	15324	C	T	0	synonymous_variant	ORF1b	3186	3178	5	1	0	0	3178	5	2	19290	19263	20	5	0	1	19263	20	1
P13N0211	GZMU0078	P13	Nose	211	13	C1734T	1734	C	T	0	non-synonymous_variant	ORF1a	2699	2697	2	0	0	0	2697	2	0	2874	2870	3	0	0	0	2870	3	1
P13T0211	GZMU0075	P13	Throat	211	13	C26309T	26309	C	T	0	non-synonymous_variant	E	4416	4411	4	0	0	0	4411	4	1	7446	7432	8	0	0	3	7432	8	3
P13N0214	GZMU0083	P13	Nose	214	16	C21707T	21707	C	T	0	non-synonymous_variant	S	2454	2448	6	0	0	0	2448	6	0	3712	3706	4	0	0	0	3706	4	2
P13T0211	GZMU0075	P13	Throat	211	13	G26458T	26458	G	T	0	non-synonymous_variant	E	3297	3295	2	0	0	0	0	2	3295	5501	5485	6	0	0	8	2	6	5485
P13N0214	GZMU0083	P13	Nose	214	16	C8344T	8344	C	T	0	synonymous_variant	ORF1a	2315	2314	1	0	0	0	2314	1	0	3604	3599	4	0	0	1	3599	4	0
P13S0208	GZMU0041	P13	Sputum	208	10	C10615T	10615	C	T	0	synonymous_variant	ORF1a	3025	3016	7	0	0	0	3016	7	2	18853	18828	21	0	0	2	18828	21	2
P13N0214	GZMU0083	P13	Nose	214	16	C26309T	26309	C	T	0	non-synonymous_variant	E	5129	5123	6	0	0	0	5123	6	0	7171	7163	8	0	0	0	7163	8	0
P10S0208	GZMU0039	P10	Sputum	208	15	T6996C	6996	T	C	0	non-synonymous_variant	ORF1a	701	701	0	0	0	0	0	701	0	860	859	1	0	0	0	1	859	0
P01N0207	GZMU0010	P01	Nose	207	27	A27880G	27880	A	G	0	non-synonymous_variant	ORF7b	1877	1874	2	0	0	1874	0	1	2	2555	2552	3	0	0	2552	0	0	3
P01N0207	GZMU0010	P01	Nose	207	27	G29527A	29527	G	A	0	synonymous_variant	N	2272	2272	0	0	0	0	0	0	2272	3368	3361	4	0	0	4	0	3	3361
P10T0205	GZMU0023	P10	Throat	205	12	C10615T	10615	C	T	0	synonymous_variant	ORF1a	1409	1406	2	0	0	1	1406	2	0	1681	1678	2	0	0	0	1678	2	1
P13T0211	GZMU0075	P13	Throat	211	13	G13146T	13146	G	T	0	non-synonymous_variant	ORF1a	3813	3811	0	2	0	0	0	0	3811	7524	7499	9	9	0	5	2	9	7499
P13N0214	GZMU0083	P13	Nose	214	16	C12789T	12789	C	T	0	non-synonymous_variant	ORF1a	5357	5352	4	0	0	1	5352	4	0	7514	7498	9	1	0	2	7498	9	4
P10T0205	GZMU0023	P10	Throat	205	12	C10818T	10818	C	T	0	non-synonymous_variant	ORF1a	705	705	0	0	0	0	705	0	0	824	822	1	0	0	0	822	1	1
P13T0211	GZMU0075	P13	Throat	211	13	C29632T	29632	C	T	0	synonymous_variant	ORF10	5246	5244	2	0	0	0	5244	2	0	11385	11363	14	0	0	2	11363	14	6
P13T0211	GZMU0075	P13	Throat	211	13	G29527A	29527	G	A	0	synonymous_variant	N	6308	6301	4	0	0	4	1	2	6301	12999	12963	16	0	0	16	8	12	12963
P10S0208	GZMU0039	P10	Sputum	208	15	C29303T	29303	C	T	0	non-synonymous_variant	N	2026	2025	1	0	0	0	2025	1	0	3228	3223	4	0	0	1	3223	4	0
P13T0211	GZMU0075	P13	Throat	211	13	A10785G	10785	A	G	0	non-synonymous_variant	ORF1a	4297	4295	1	0	0	4295	0	1	1	8026	8008	10	0	0	8008	0	8	10
P01N0207	GZMU0010	P01	Nose	207	27	T851C	851	T	C	0	non-synonymous_variant	ORF1a	1098	1095	1	0	0	2	1	1095	0	1600	1596	2	0	0	2	2	1596	0
P10N0205	GZMU0024	P10	Nose	205	12	G28079T	28079	G	T	0	synonymous_variant	ORF8	1820	1820	0	0	0	0	0	0	1820	2390	2378	3	0	0	9	0	3	2378
P10T0205	GZMU0023	P10	Throat	205	12	C16936T	16936	C	T	0	non-synonymous_variant	ORF1b	1370	1370	0	0	0	0	1370	0	0	1586	1583	2	0	0	1	1583	2	0
P13N0211	GZMU0078	P13	Nose	211	13	C17550T	17550	C	T	0	synonymous_variant	ORF1b	4339	4332	4	0	0	2	4332	4	1	4698	4690	6	0	0	1	4690	6	1
P01T0129	GZMU0051	P01	Throat	129	18	C17373T	17373	C	T	0	synonymous_variant	ORF1b	922	921	1	0	0	0	921	1	0	781	780	1	0	0	0	780	1	0
P13S0208	GZMU0041	P13	Sputum	208	10	C21707T	21707	C	T	0	non-synonymous_variant	S	1036	1034	2	0	0	0	1034	2	0	11617	11601	15	0	0	1	11601	15	0
P13T0211	GZMU0075	P13	Throat	211	13	G26188A	26188	G	A	0	non-synonymous_variant	ORF3a	3534	3533	1	0	0	1	0	0	3533	6135	6118	8	0	0	8	5	4	6118
P13S0208	GZMU0041	P13	Sputum	208	10	C3037T	3037	C	T	0	synonymous_variant	ORF1a	1067	1066	0	0	0	0	1066	0	1	9923	9909	13	1	0	0	9909	13	0
P01T0129	GZMU0051	P01	Throat	129	18	T28250G	28250	T	G	0	frameshift_variant&non-synonymous_variant	ORF8	949	948	1	0	0	0	0	948	1	758	757	1	0	0	0	0	757	1
P24T0226	GZMU0113	P24	Throat	226	10	C17502T	17502	C	T	0	synonymous_variant	ORF1b	276	276	0	0	0	0	276	0	0	753	752	1	0	0	0	752	1	0
P10T0205	GZMU0023	P10	Throat	205	12	C17373T	17373	C	T	0	synonymous_variant	ORF1b	1922	1920	1	0	0	0	1920	1	1	2237	2233	3	0	0	0	2233	3	1
P13T0211	GZMU0075	P13	Throat	211	13	G28079T	28079	G	T	0	synonymous_variant	ORF8	4140	4134	3	0	0	3	0	3	4134	8920	8896	12	1	0	9	2	12	8896
P13S0208	GZMU0041	P13	Sputum	208	10	C8344T	8344	C	T	0	synonymous_variant	ORF1a	1043	1041	1	0	0	0	1041	1	1	11890	11873	16	1	0	0	11873	16	0
P10N0205	GZMU0024	P10	Nose	205	12	C29303T	29303	C	T	0	non-synonymous_variant	N	3357	3356	0	0	0	1	3356	0	0	4415	4409	6	0	0	0	4409	6	0
P01N0207	GZMU0010	P01	Nose	207	27	G14500T	14500	G	T	0	non-synonymous_variant	ORF1b	1044	1043	1	0	0	0	0	1	1043	1471	1466	2	0	0	3	0	2	1466
P13T0211	GZMU0075	P13	Throat	211	13	C29095T	29095	C	T	0	synonymous_variant	N	6732	6719	12	1	0	0	6719	12	0	17472	17440	24	0	0	1	17440	24	7
P13T0211	GZMU0075	P13	Throat	211	13	G14335A	14335	G	A	0	non-synonymous_variant	ORF1b	2632	2628	4	0	0	4	0	0	2628	4987	4972	7	0	0	7	3	5	4972
P13T0211	GZMU0075	P13	Throat	211	13	T28250G	28250	T	G	0	frameshift_variant&non-synonymous_variant	ORF8	6686	6671	7	4	0	3	1	6671	7	15564	15520	22	15	1	7	0	15520	22
P10S0208	GZMU0039	P10	Sputum	208	15	G28079T	28079	G	T	0	synonymous_variant	ORF8	1074	1074	0	0	0	0	0	0	1074	1406	1393	2	0	0	11	0	2	1393
P10S0208	GZMU0039	P10	Sputum	208	15	A24696G	24696	A	G	0	non-synonymous_variant	S	1137	1136	1	0	0	1136	0	0	1	1393	1390	2	0	0	1390	0	1	2
P13S0208	GZMU0041	P13	Sputum	208	10	C17502T	17502	C	T	0	synonymous_variant	ORF1b	3061	3057	2	0	0	1	3057	2	1	18065	18035	26	1	0	2	18035	26	1
P01N0207	GZMU0010	P01	Nose	207	27	C29632T	29632	C	T	0	synonymous_variant	ORF10	1912	1912	0	0	0	0	1912	0	0	2749	2745	4	0	0	0	2745	4	0
P01T0129	GZMU0051	P01	Throat	129	18	C29095T	29095	C	T	0	synonymous_variant	N	784	782	2	0	0	0	782	2	0	681	680	1	0	0	0	680	1	0
P13N0211	GZMU0078	P13	Nose	211	13	C21707T	21707	C	T	0	non-synonymous_variant	S	1568	1567	1	0	0	0	1567	1	0	2042	2039	3	0	0	0	2039	3	0
P10N0205	GZMU0024	P10	Nose	205	12	A24696G	24696	A	G	0	non-synonymous_variant	S	1623	1622	1	0	0	1622	0	0	1	2034	2031	3	0	0	2031	0	0	3
P10S0208	GZMU0039	P10	Sputum	208	15	G6819T	6819	G	T	0	non-synonymous_variant	ORF1a	585	585	0	0	0	0	0	0	585	678	674	1	0	0	3	0	1	674
P10S0208	GZMU0039	P10	Sputum	208	15	A10785G	10785	A	G	0	non-synonymous_variant	ORF1a	1122	1121	1	0	0	1121	0	0	1	1352	1350	2	0	0	1350	0	0	2
P01N0207	GZMU0010	P01	Nose	207	27	C28708T	28708	C	T	0	synonymous_variant	N	2242	2239	3	0	0	0	2239	3	0	3350	3342	5	0	0	2	3342	5	1
P13S0208	GZMU0041	P13	Sputum	208	10	C17550T	17550	C	T	0	synonymous_variant	ORF1b	3066	3062	2	0	0	1	3062	2	1	17368	17326	26	0	0	14	17326	26	2
P10T0211	GZMU0074	P10	Throat	211	18	T851C	851	T	C	0	non-synonymous_variant	ORF1a	484	484	0	0	0	0	0	484	0	662	660	1	0	0	1	1	660	0
P10T0211	GZMU0074	P10	Throat	211	18	C28708T	28708	C	T	0	synonymous_variant	N	911	911	0	0	0	0	911	0	0	1303	1301	2	0	0	0	1301	2	0
P13S0208	GZMU0041	P13	Sputum	208	10	A23403G	23403	A	G	0	non-synonymous_variant	S	3475	3466	5	0	0	3466	0	4	5	22731	22667	35	6	0	22667	20	3	35
P24T0226	GZMU0113	P24	Throat	226	10	C16936T	16936	C	T	0	non-synonymous_variant	ORF1b	286	286	0	0	0	0	286	0	0	645	643	1	1	0	0	643	1	0
P13T0211	GZMU0075	P13	Throat	211	13	C8344T	8344	C	T	0	synonymous_variant	ORF1a	2075	2074	1	0	0	0	2074	1	0	3866	3856	6	0	0	2	3856	6	2
P62T0207	GZMU0008	P62	Throat	207	17	C28708T	28708	C	T	0	synonymous_variant	N	330	330	0	0	0	0	330	0	0	644	641	1	0	0	1	641	1	1
P10N0205	GZMU0024	P10	Nose	205	12	C20402T	20402	C	T	0	non-synonymous_variant	ORF1b	1429	1429	0	0	0	0	1429	0	0	1897	1894	3	0	0	0	1894	3	0
P01T0129	GZMU0051	P01	Throat	129	18	C29632T	29632	C	T	0	synonymous_variant	ORF10	742	741	1	0	0	0	741	1	0	621	620	1	0	0	0	620	1	0
P13T0211	GZMU0075	P13	Throat	211	13	G19254A	19254	G	A	0	synonymous_variant	ORF1b	3229	3226	2	0	0	2	1	0	3226	5583	5563	9	0	0	9	5	6	5563
P13N0211	GZMU0078	P13	Nose	211	13	C29095T	29095	C	T	0	synonymous_variant	N	6384	6375	7	0	0	2	6375	7	0	7389	7374	12	0	0	2	7374	12	1
P01N0207	GZMU0010	P01	Nose	207	27	C10615T	10615	C	T	0	synonymous_variant	ORF1a	1329	1328	0	0	0	1	1328	0	0	1831	1828	3	0	0	0	1828	3	0
P13T0211	GZMU0075	P13	Throat	211	13	C15324T	15324	C	T	0	synonymous_variant	ORF1b	5038	5032	4	2	0	0	5032	4	0	10817	10792	18	5	0	2	10792	18	0
P10N0205	GZMU0024	P10	Nose	205	12	G6819T	6819	G	T	0	non-synonymous_variant	ORF1a	886	885	1	0	0	0	0	1	885	1201	1192	2	0	0	7	0	2	1192
P10T0205	GZMU0023	P10	Throat	205	12	A24696G	24696	A	G	0	non-synonymous_variant	S	1005	1004	0	0	0	1004	0	1	0	1187	1185	2	0	1	1185	0	0	2
P10S0208	GZMU0039	P10	Sputum	208	15	G13146T	13146	G	T	0	non-synonymous_variant	ORF1a	990	990	0	0	0	0	0	0	990	1185	1178	2	0	0	5	0	2	1178
P10T0205	GZMU0023	P10	Throat	205	12	G14335A	14335	G	A	0	non-synonymous_variant	ORF1b	527	527	0	0	0	0	0	0	527	586	585	1	0	0	1	0	0	585
P13S0208	GZMU0041	P13	Sputum	208	10	C28854T	28854	C	T	0	non-synonymous_variant	N	3439	3432	5	0	0	0	3432	5	2	21036	20994	36	2	0	3	20994	36	1
P01N0207	GZMU0010	P01	Nose	207	27	C28854T	28854	C	T	0	non-synonymous_variant	N	1517	1511	6	0	0	0	1511	6	0	2278	2274	4	0	0	0	2274	4	0
P01N0207	GZMU0010	P01	Nose	207	27	C8344T	8344	C	T	0	synonymous_variant	ORF1a	374	373	0	0	0	1	373	0	0	569	567	1	0	0	1	567	1	0
P13T0211	GZMU0075	P13	Throat	211	13	C17373T	17373	C	T	0	synonymous_variant	ORF1b	6244	6232	6	0	0	4	6232	6	2	12510	12478	22	0	0	4	12478	22	6
P24T0226	GZMU0113	P24	Throat	226	10	C12789T	12789	C	T	0	non-synonymous_variant	ORF1a	245	245	0	0	0	0	245	0	0	565	563	1	0	0	1	563	1	0
P73T0214	GZMU0086	P73	Throat	214	4	C29095T	29095	C	T	0	synonymous_variant	N	266	266	0	0	0	0	266	0	0	563	561	1	0	0	0	561	1	1
P01N0207	GZMU0010	P01	Nose	207	27	C17373T	17373	C	T	0	synonymous_variant	ORF1b	2290	2287	3	0	0	0	2287	3	0	3172	3165	6	0	0	1	3165	6	0
P01N0207	GZMU0010	P01	Nose	207	27	C12789T	12789	C	T	0	non-synonymous_variant	ORF1a	1121	1119	2	0	0	0	1119	2	0	1585	1582	3	0	0	0	1582	3	0
P06S0208	GZMU0037	P06	Sputum	208	17	C26309T	26309	C	T	0	non-synonymous_variant	E	334	334	0	0	0	0	334	0	0	528	526	1	0	0	1	526	1	0
P13N0214	GZMU0083	P13	Nose	214	16	C10818T	10818	C	T	0	non-synonymous_variant	ORF1a	3287	3283	4	0	0	0	3283	4	0	4744	4735	9	0	0	0	4735	9	0
P10N0205	GZMU0024	P10	Nose	205	12	C28708T	28708	C	T	0	synonymous_variant	N	3159	3159	0	0	0	0	3159	0	0	4179	4171	8	0	0	0	4171	8	0
P10S0208	GZMU0039	P10	Sputum	208	15	A27880G	27880	A	G	0	non-synonymous_variant	ORF7b	1703	1702	1	0	0	1702	0	0	1	2055	2051	4	0	0	2051	0	0	4
P06S0208	GZMU0037	P06	Sputum	208	17	G29527A	29527	G	A	0	synonymous_variant	N	525	523	0	1	0	0	0	1	523	1027	1022	2	2	0	2	0	1	1022
P10T0205	GZMU0023	P10	Throat	205	12	C28854T	28854	C	T	0	non-synonymous_variant	N	1184	1183	1	0	0	0	1183	1	0	1532	1529	3	0	0	0	1529	3	0
P73T0214	GZMU0086	P73	Throat	214	4	C4071A	4071	C	A	0	non-synonymous_variant	ORF1a	257	257	0	0	0	0	257	0	0	509	506	1	0	0	1	506	2	0
P10N0205	GZMU0024	P10	Nose	205	12	C16936T	16936	C	T	0	non-synonymous_variant	ORF1b	2260	2259	1	0	0	0	2259	1	0	2992	2985	6	1	0	0	2985	6	0
P06S0208	GZMU0037	P06	Sputum	208	17	T851C	851	T	C	0	non-synonymous_variant	ORF1a	253	251	0	0	0	2	0	251	0	497	495	1	0	0	1	1	495	0
P13T0211	GZMU0075	P13	Throat	211	13	C28708T	28708	C	T	0	synonymous_variant	N	7178	7153	21	0	0	0	7153	21	4	16896	16854	34	0	0	2	16854	34	6
P24T0226	GZMU0113	P24	Throat	226	10	C1734T	1734	C	T	0	non-synonymous_variant	ORF1a	197	197	0	0	0	0	197	0	0	494	491	1	1	0	0	491	1	1
P24T0226	GZMU0113	P24	Throat	226	10	G14500T	14500	G	T	0	non-synonymous_variant	ORF1b	196	196	0	0	0	0	0	0	196	494	493	1	0	0	0	0	1	493
P13S0208	GZMU0041	P13	Sputum	208	10	C12789T	12789	C	T	0	non-synonymous_variant	ORF1a	2612	2606	1	0	1	0	2606	1	5	18747	18699	38	4	0	2	18699	38	4
P10T0205	GZMU0023	P10	Throat	205	12	T851C	851	T	C	0	non-synonymous_variant	ORF1a	1180	1176	2	0	0	2	2	1176	0	1472	1465	3	0	0	4	3	1465	0
P13S0208	GZMU0041	P13	Sputum	208	10	C10818T	10818	C	T	0	non-synonymous_variant	ORF1a	1630	1624	4	0	0	1	1624	4	1	13653	13623	28	2	0	0	13623	28	0
P24T0226	GZMU0113	P24	Throat	226	10	G13146T	13146	G	T	0	non-synonymous_variant	ORF1a	205	205	0	0	0	0	0	0	205	486	483	1	0	0	2	0	1	483
P10T0205	GZMU0023	P10	Throat	205	12	C29095T	29095	C	T	0	synonymous_variant	N	1863	1861	2	0	0	0	1861	2	0	2399	2394	5	0	0	0	2394	5	0
P10T0205	GZMU0023	P10	Throat	205	12	C8344T	8344	C	T	0	synonymous_variant	ORF1a	410	410	0	0	0	0	410	0	0	476	475	1	0	0	0	475	1	0
P13S0208	GZMU0041	P13	Sputum	208	10	T28250G	28250	T	G	0	frameshift_variant&non-synonymous_variant	ORF8	5170	5134	6	14	6	12	4	5134	6	25180	25073	53	43	15	8	3	25073	53
P13N0214	GZMU0083	P13	Nose	214	16	T851C	851	T	C	0	non-synonymous_variant	ORF1a	5486	5467	13	0	0	6	13	5467	0	7570	7542	16	0	0	10	16	7542	2
P13N0211	GZMU0078	P13	Nose	211	13	C17502T	17502	C	T	0	synonymous_variant	ORF1b	4329	4321	6	0	0	1	4321	6	1	4703	4691	10	0	0	2	4691	10	0
P23N0226	GZMU0115	P23	Nose	226	15	A23403G	23403	A	G	0	non-synonymous_variant	S	237	237	0	0	0	237	0	0	0	469	466	1	0	0	466	0	2	1
P13T0211	GZMU0075	P13	Throat	211	13	C21707T	21707	C	T	0	non-synonymous_variant	S	2422	2419	3	0	0	0	2419	3	0	4218	4208	9	0	0	0	4208	9	1
P62T0207	GZMU0008	P62	Throat	207	17	A27880G	27880	A	G	0	non-synonymous_variant	ORF7b	358	358	0	0	0	358	0	0	0	460	457	1	0	0	457	2	0	1
P10N0205	GZMU0024	P10	Nose	205	12	C17502T	17502	C	T	0	synonymous_variant	ORF1b	1812	1811	1	0	0	0	1811	1	0	2249	2242	5	0	0	0	2242	5	2
P13N0211	GZMU0078	P13	Nose	211	13	T851C	851	T	C	0	non-synonymous_variant	ORF1a	4505	4486	10	0	0	7	10	4486	2	4932	4911	11	0	0	6	11	4911	4
P10N0205	GZMU0024	P10	Nose	205	12	G13146T	13146	G	T	0	non-synonymous_variant	ORF1a	1358	1357	0	1	0	0	0	0	1357	1784	1774	4	1	0	5	0	4	1774
P13T0211	GZMU0075	P13	Throat	211	13	T851C	851	T	C	0	non-synonymous_variant	ORF1a	4931	4910	11	0	0	7	11	4910	3	10641	10584	24	1	0	21	24	10584	11
P73T0214	GZMU0086	P73	Throat	214	4	C16936T	16936	C	T	0	non-synonymous_variant	ORF1b	189	189	0	0	0	0	189	0	0	442	441	1	0	0	0	441	1	0
P10T0211	GZMU0074	P10	Throat	211	18	C28854T	28854	C	T	0	non-synonymous_variant	N	600	600	0	0	0	0	600	0	0	881	878	2	0	0	0	878	2	1
P10S0208	GZMU0039	P10	Sputum	208	15	T28250G	28250	T	G	0	frameshift_variant&non-synonymous_variant	ORF8	2272	2265	4	2	0	1	0	2265	4	3925	3911	9	2	0	2	1	3911	9
P13T0211	GZMU0075	P13	Throat	211	13	C10615T	10615	C	T	0	synonymous_variant	ORF1a	4960	4958	2	0	0	0	4958	2	0	9550	9518	22	2	0	2	9518	22	6
P23N0226	GZMU0115	P23	Nose	226	15	C17550T	17550	C	T	0	synonymous_variant	ORF1b	229	228	0	0	0	1	228	0	0	433	432	1	0	0	0	432	1	0
P10T0211	GZMU0074	P10	Throat	211	18	C29095T	29095	C	T	0	synonymous_variant	N	832	831	1	0	0	0	831	1	0	1292	1287	3	0	0	0	1287	3	2
P06S0208	GZMU0037	P06	Sputum	208	17	C17373T	17373	C	T	0	synonymous_variant	ORF1b	640	639	1	0	0	0	639	1	0	1276	1273	3	0	0	0	1273	3	0
P10N0205	GZMU0024	P10	Nose	205	12	C8344T	8344	C	T	0	synonymous_variant	ORF1a	611	611	0	0	0	0	611	0	0	845	843	2	0	0	0	843	2	0
P73T0214	GZMU0086	P73	Throat	214	4	C15324T	15324	C	T	0	synonymous_variant	ORF1b	219	219	0	0	0	0	219	0	0	422	420	1	0	0	0	420	1	1
P13T0211	GZMU0075	P13	Throat	211	13	A23403G	23403	A	G	0	non-synonymous_variant	S	6023	6012	7	0	0	6012	2	2	7	12209	12159	29	0	0	12159	10	11	29
P10T0205	GZMU0023	P10	Throat	205	12	C29632T	29632	C	T	0	synonymous_variant	ORF10	1703	1703	0	0	0	0	1703	0	0	2082	2077	5	0	0	0	2077	5	0
P10S0208	GZMU0039	P10	Sputum	208	15	G29527A	29527	G	A	0	synonymous_variant	N	2075	2074	0	0	0	0	0	1	2074	3245	3231	8	1	0	8	0	5	3231
P62T0207	GZMU0008	P62	Throat	207	17	C29303T	29303	C	T	0	non-synonymous_variant	N	428	427	1	0	0	0	427	1	0	799	797	2	0	0	0	797	2	0
P01N0207	GZMU0010	P01	Nose	207	27	C10833T	10833	C	T	0	non-synonymous_variant	ORF1a	572	571	1	0	0	0	571	1	0	792	790	2	0	0	0	790	2	0
P01T0129	GZMU0051	P01	Throat	129	18	C12789T	12789	C	T	0	non-synonymous_variant	ORF1a	427	425	2	0	0	0	425	2	0	391	390	1	0	0	0	390	1	0
P10T0205	GZMU0023	P10	Throat	205	12	C1734T	1734	C	T	0	non-synonymous_variant	ORF1a	708	705	2	1	0	0	705	2	0	776	773	2	1	0	0	773	2	0
P10S0208	GZMU0039	P10	Sputum	208	15	C17373T	17373	C	T	0	synonymous_variant	ORF1b	2223	2219	2	0	0	0	2219	2	2	3038	3023	8	0	0	3	3023	8	4
P06S0208	GZMU0037	P06	Sputum	208	17	G14500T	14500	G	T	0	non-synonymous_variant	ORF1b	236	236	0	0	0	0	0	0	236	377	374	1	0	0	2	0	1	374
P73T0214	GZMU0086	P73	Throat	214	4	A23403G	23403	A	G	0	non-synonymous_variant	S	175	175	0	0	0	175	0	0	0	377	375	1	0	0	375	0	1	1
P10S0208	GZMU0039	P10	Sputum	208	15	C28708T	28708	C	T	0	synonymous_variant	N	2042	2041	0	0	0	0	2041	0	1	3388	3379	9	0	0	0	3379	9	0
P10N0205	GZMU0024	P10	Nose	205	12	G26188A	26188	G	A	0	non-synonymous_variant	ORF3a	1448	1448	0	0	0	0	0	0	1448	1866	1861	5	0	0	5	0	0	1861
P10T0211	GZMU0074	P10	Throat	211	18	C26309T	26309	C	T	0	non-synonymous_variant	E	475	475	0	0	0	0	475	0	0	746	744	2	0	0	0	744	2	0
P23N0226	GZMU0115	P23	Nose	226	15	C17502T	17502	C	T	0	synonymous_variant	ORF1b	195	195	0	0	0	0	195	0	0	373	372	1	0	0	0	372	1	0
P04T0208	GZMU0073	P04	Throat	208	20	C29303T	29303	C	T	0	non-synonymous_variant	N	277	277	0	0	0	0	277	0	0	369	368	1	0	0	0	368	1	0
P10T0211	GZMU0074	P10	Throat	211	18	C29632T	29632	C	T	0	synonymous_variant	ORF10	769	769	0	0	0	0	769	0	0	1106	1102	3	0	0	0	1102	3	1
P01N0207	GZMU0010	P01	Nose	207	27	C15324T	15324	C	T	0	synonymous_variant	ORF1b	1312	1310	2	0	0	0	1310	2	0	1839	1834	5	0	0	0	1834	5	0
P73T0214	GZMU0086	P73	Throat	214	4	C17502T	17502	C	T	0	synonymous_variant	ORF1b	195	195	0	0	0	0	195	0	0	366	362	1	0	0	2	362	1	1
P10N0205	GZMU0024	P10	Nose	205	12	G29527A	29527	G	A	0	synonymous_variant	N	3412	3410	2	0	0	2	0	0	3410	4389	4370	12	0	0	12	0	7	4370
P10T0211	GZMU0074	P10	Throat	211	18	C15324T	15324	C	T	0	synonymous_variant	ORF1b	530	530	0	0	0	0	530	0	0	731	728	2	0	0	0	728	2	1
P06S0208	GZMU0037	P06	Sputum	208	17	G26188A	26188	G	A	0	non-synonymous_variant	ORF3a	214	214	0	0	0	0	0	0	214	365	363	1	0	0	1	0	1	363
P10S0208	GZMU0039	P10	Sputum	208	15	C12789T	12789	C	T	0	non-synonymous_variant	ORF1a	1411	1407	1	0	0	2	1407	1	1	1818	1808	5	0	0	4	1808	5	1
P06S0208	GZMU0037	P06	Sputum	208	17	A10785G	10785	A	G	0	non-synonymous_variant	ORF1a	225	225	0	0	0	225	0	0	0	356	355	1	0	0	355	0	0	1
P10N0205	GZMU0024	P10	Nose	205	12	C21707T	21707	C	T	0	non-synonymous_variant	S	784	784	0	0	0	0	784	0	0	1062	1059	3	0	0	0	1059	3	0
P01N0207	GZMU0010	P01	Nose	207	27	C17502T	17502	C	T	0	synonymous_variant	ORF1b	1227	1226	1	0	0	0	1226	1	0	1764	1759	5	0	0	0	1759	5	0
P06S0208	GZMU0037	P06	Sputum	208	17	C29095T	29095	C	T	0	synonymous_variant	N	488	488	0	0	0	0	488	0	0	1055	1052	3	0	0	0	1052	3	0
P73T0214	GZMU0086	P73	Throat	214	4	A27880G	27880	A	G	0	non-synonymous_variant	ORF7b	174	174	0	0	0	174	0	0	0	349	346	1	1	0	346	0	1	1
P04T0208	GZMU0073	P04	Throat	208	20	C28708T	28708	C	T	0	synonymous_variant	N	273	272	0	0	0	1	272	0	0	341	339	1	0	0	1	339	1	0
P01N0207	GZMU0010	P01	Nose	207	27	G28079T	28079	G	T	0	synonymous_variant	ORF8	1237	1236	1	0	0	0	0	1	1236	1701	1696	5	0	0	0	0	5	1696
P10N0211	GZMU0077	P10	Nose	211	18	C28708T	28708	C	T	0	synonymous_variant	N	263	263	0	0	0	0	263	0	0	337	336	1	0	0	0	336	1	0
P10N0205	GZMU0024	P10	Nose	205	12	C17550T	17550	C	T	0	synonymous_variant	ORF1b	1902	1902	0	0	0	0	1902	0	0	2339	2330	7	0	0	1	2330	7	1
P13S0208	GZMU0041	P13	Sputum	208	10	C29095T	29095	C	T	0	synonymous_variant	N	4418	4400	13	0	0	2	4400	13	3	25027	24940	75	3	0	5	24940	75	4
P10N0205	GZMU0024	P10	Nose	205	12	C29632T	29632	C	T	0	synonymous_variant	ORF10	2886	2885	1	0	0	0	2885	1	0	3628	3616	11	0	0	1	3616	11	0
P13N0214	GZMU0083	P13	Nose	214	16	G6819T	6819	G	T	0	non-synonymous_variant	ORF1a	2559	2556	0	1	0	1	1	0	2556	3625	3609	11	1	0	1	3	11	3609
P01N0207	GZMU0010	P01	Nose	207	27	A23403G	23403	A	G	0	non-synonymous_variant	S	1821	1821	0	0	0	1821	0	0	0	2622	2614	8	0	0	2614	0	0	8
P10T0211	GZMU0074	P10	Throat	211	18	A27880G	27880	A	G	0	non-synonymous_variant	ORF7b	704	703	1	0	0	703	0	0	1	983	980	3	0	0	980	0	0	3
P13S0208	GZMU0041	P13	Sputum	208	10	T851C	851	T	C	0	non-synonymous_variant	ORF1a	2967	2948	9	0	0	6	9	2948	4	19091	18989	59	0	0	23	59	18989	20
P10T0211	GZMU0074	P10	Throat	211	18	C17502T	17502	C	T	0	synonymous_variant	ORF1b	463	463	0	0	0	0	463	0	0	642	640	2	0	0	0	640	2	0
P62T0207	GZMU0008	P62	Throat	207	17	C26309T	26309	C	T	0	non-synonymous_variant	E	232	232	0	0	0	0	232	0	0	320	319	1	0	0	0	319	1	0
P10N0205	GZMU0024	P10	Nose	205	12	C15324T	15324	C	T	0	synonymous_variant	ORF1b	2011	2011	0	0	0	0	2011	0	0	2555	2546	8	0	0	1	2546	8	0
P10T0211	GZMU0074	P10	Throat	211	18	G28079T	28079	G	T	0	synonymous_variant	ORF8	422	421	1	0	0	0	0	1	421	635	632	2	0	0	1	0	2	632
P10N0211	GZMU0077	P10	Nose	211	18	C29095T	29095	C	T	0	synonymous_variant	N	254	254	0	0	0	0	254	0	0	317	316	1	0	0	0	316	1	0
P24T0226	GZMU0113	P24	Throat	226	10	C29303T	29303	C	T	0	non-synonymous_variant	N	389	389	0	0	0	0	389	0	0	1252	1246	4	0	0	2	1246	4	0
P06S0208	GZMU0037	P06	Sputum	208	17	G26458T	26458	G	T	0	non-synonymous_variant	E	240	240	0	0	0	0	0	0	240	312	311	1	0	0	0	0	1	311
P10T0211	GZMU0074	P10	Throat	211	18	C12789T	12789	C	T	0	non-synonymous_variant	ORF1a	432	432	0	0	0	0	432	0	0	622	617	2	0	0	3	617	2	0
P13T0214	GZMU0081	P13	Throat	214	16	C28854T	28854	C	T	0	non-synonymous_variant	N	307	303	4	0	0	0	303	4	0	306	304	1	0	0	0	304	1	1
P73T0214	GZMU0086	P73	Throat	214	4	A10785G	10785	A	G	0	non-synonymous_variant	ORF1a	155	155	0	0	0	155	0	0	0	305	303	1	0	0	303	0	1	1
P03S0205	GZMU0072	P03	Sputum	205	23	C29632T	29632	C	T	0	synonymous_variant	ORF10	252	252	0	0	0	0	252	0	0	304	303	1	0	0	0	303	1	0
P13N0211	GZMU0078	P13	Nose	211	13	G6819T	6819	G	T	0	non-synonymous_variant	ORF1a	1729	1727	1	0	0	1	0	1	1727	1815	1807	6	0	0	1	1	6	1807
P10T0211	GZMU0074	P10	Throat	211	18	C10833T	10833	C	T	0	non-synonymous_variant	ORF1a	199	198	1	0	0	0	198	1	0	302	300	1	0	0	0	300	1	1
P10N0211	GZMU0077	P10	Nose	211	18	C29303T	29303	C	T	0	non-synonymous_variant	N	251	251	0	0	0	0	251	0	0	301	300	1	0	0	0	300	1	0
P73T0214	GZMU0086	P73	Throat	214	4	C28708T	28708	C	T	0	synonymous_variant	N	280	280	0	0	0	0	280	0	0	601	598	2	0	0	1	598	2	0
P73T0214	GZMU0086	P73	Throat	214	4	T28250G	28250	T	G	0	frameshift_variant&non-synonymous_variant	ORF8	305	303	2	0	0	0	0	303	2	599	596	2	0	0	1	0	596	2
P10N0205	GZMU0024	P10	Nose	205	12	C28854T	28854	C	T	0	non-synonymous_variant	N	1985	1984	1	0	0	0	1984	1	0	2682	2673	9	0	0	0	2673	9	0
P13T0214	GZMU0081	P13	Throat	214	16	C26309T	26309	C	T	0	non-synonymous_variant	E	294	293	1	0	0	0	293	1	0	296	295	1	0	0	0	295	1	0
P73T0214	GZMU0086	P73	Throat	214	4	G29527A	29527	G	A	0	synonymous_variant	N	278	277	1	0	0	1	0	0	277	590	587	2	0	0	2	0	1	587
P24T0226	GZMU0113	P24	Throat	226	10	C17550T	17550	C	T	0	synonymous_variant	ORF1b	321	321	0	0	0	0	321	0	0	879	876	3	0	0	0	876	3	0
P10T0211	GZMU0074	P10	Throat	211	18	C20402T	20402	C	T	0	non-synonymous_variant	ORF1b	362	361	1	0	0	0	361	1	0	584	582	2	0	0	0	582	2	0
P13T0217	GZMU0095	P13	Throat	217	19	C17373T	17373	C	T	0	synonymous_variant	ORF1b	254	253	1	0	0	0	253	1	0	292	291	1	0	0	0	291	1	0
P62T0207	GZMU0008	P62	Throat	207	17	C12789T	12789	C	T	0	non-synonymous_variant	ORF1a	203	203	0	0	0	0	203	0	0	291	290	1	0	0	0	290	1	0
P10N0205	GZMU0024	P10	Nose	205	12	C26309T	26309	C	T	0	non-synonymous_variant	E	2013	2012	1	0	0	0	2012	1	0	2597	2588	9	0	0	0	2588	9	0
P06S0208	GZMU0037	P06	Sputum	208	17	C28854T	28854	C	T	0	non-synonymous_variant	N	265	263	1	0	0	1	263	1	0	577	570	2	0	0	5	570	2	0
P13N0211	GZMU0078	P13	Nose	211	13	C15324T	15324	C	T	0	synonymous_variant	ORF1b	4680	4664	15	0	0	0	4664	15	1	5192	5170	18	1	0	1	5170	18	2
P05S0207	GZMU0006	P05	Sputum	207	37	C17373T	17373	C	T	0	synonymous_variant	ORF1b	242	241	1	0	0	0	241	1	0	287	286	1	0	0	0	286	1	0
P24T0226	GZMU0113	P24	Throat	226	10	C26309T	26309	C	T	0	non-synonymous_variant	E	252	252	0	0	0	0	252	0	0	571	569	2	0	0	0	569	2	0
P06S0208	GZMU0037	P06	Sputum	208	17	C20402T	20402	C	T	0	non-synonymous_variant	ORF1b	212	212	0	0	0	0	212	0	0	285	284	1	0	0	0	284	1	0
P62T0207	GZMU0008	P62	Throat	207	17	C17502T	17502	C	T	0	synonymous_variant	ORF1b	163	163	0	0	0	0	163	0	0	276	275	1	0	0	0	275	1	0
P06S0208	GZMU0037	P06	Sputum	208	17	C29632T	29632	C	T	0	synonymous_variant	ORF10	427	427	0	0	0	0	427	0	0	825	821	3	0	0	1	821	3	0
P13N0214	GZMU0083	P13	Nose	214	16	C29095T	29095	C	T	0	synonymous_variant	N	7875	7852	21	2	0	0	7852	21	0	11047	10999	41	3	0	2	10999	41	2
P24T0226	GZMU0113	P24	Throat	226	10	C28708T	28708	C	T	0	synonymous_variant	N	386	386	0	0	0	0	386	0	0	1077	1069	4	0	0	0	1069	4	4
P10N0205	GZMU0024	P10	Nose	205	12	C17373T	17373	C	T	0	synonymous_variant	ORF1b	3234	3227	4	0	0	1	3227	4	2	4000	3982	15	0	0	2	3982	15	1
P01N0207	GZMU0010	P01	Nose	207	27	C26309T	26309	C	T	0	non-synonymous_variant	E	1337	1337	0	0	0	0	1337	0	0	1859	1851	7	1	0	0	1851	7	0
P10N0205	GZMU0024	P10	Nose	205	12	T851C	851	T	C	0	non-synonymous_variant	ORF1a	1846	1839	5	0	0	2	5	1839	0	2380	2366	9	0	0	4	9	2366	1
P01N0201	GZMU0033	P01	Nose	201	21	C29303T	29303	C	T	0	non-synonymous_variant	N	341	340	0	0	0	0	340	0	1	263	262	1	0	0	0	262	1	0
P73T0214	GZMU0086	P73	Throat	214	4	G28079T	28079	G	T	0	synonymous_variant	ORF8	115	115	0	0	0	0	0	0	115	263	261	1	0	0	1	0	1	261
P01N0207	GZMU0010	P01	Nose	207	27	C8782T	8782	C	T	0	synonymous_variant	ORF1a	917	916	0	0	0	0	916	0	1	1312	1307	5	0	0	0	1307	5	0
P10S0208	GZMU0039	P10	Sputum	208	15	C15324T	15324	C	T	0	synonymous_variant	ORF1b	1369	1369	0	0	0	0	1369	0	0	1817	1807	7	0	0	2	1807	7	1
P73T0214	GZMU0086	P73	Throat	214	4	C10615T	10615	C	T	0	synonymous_variant	ORF1a	276	276	0	0	0	0	276	0	0	519	516	2	0	0	0	516	2	1
P10N0205	GZMU0024	P10	Nose	205	12	C1734T	1734	C	T	0	non-synonymous_variant	ORF1a	1251	1251	0	0	0	0	1251	0	0	1552	1546	6	0	0	0	1546	6	0
P10N0205	GZMU0024	P10	Nose	205	12	C12789T	12789	C	T	0	non-synonymous_variant	ORF1a	1830	1830	0	0	0	0	1830	0	0	2325	2315	9	0	0	1	2315	9	0
P10S0208	GZMU0039	P10	Sputum	208	15	C28854T	28854	C	T	0	non-synonymous_variant	N	1129	1129	0	0	0	0	1129	0	0	1806	1797	7	1	0	1	1797	7	0
P13T0217	GZMU0095	P13	Throat	217	19	C29303T	29303	C	T	0	non-synonymous_variant	N	216	215	0	0	0	1	215	0	0	257	256	1	0	0	0	256	1	0
P06S0208	GZMU0037	P06	Sputum	208	17	T17136A	17136	T	A	0	synonymous_variant	ORF1b	154	150	0	0	0	0	1	150	3	254	243	1	0	0	1	6	243	4
P10T0211	GZMU0074	P10	Throat	211	18	C3037T	3037	C	T	0	synonymous_variant	ORF1a	139	139	0	0	0	0	139	0	0	250	249	1	0	0	0	249	1	0
P24T0226	GZMU0113	P24	Throat	226	10	T17136A	17136	T	A	0	synonymous_variant	ORF1b	204	203	0	0	0	0	1	203	0	499	494	2	1	0	2	1	494	1
P62T0207	GZMU0008	P62	Throat	207	17	T851C	851	T	C	0	non-synonymous_variant	ORF1a	163	162	1	0	0	0	1	162	0	245	244	1	0	0	0	1	244	0
P10T0208	GZMU0045	P10	Throat	208	15	C28708T	28708	C	T	0	synonymous_variant	N	126	126	0	0	0	0	126	0	0	242	241	1	0	0	0	241	1	0
P06S0208	GZMU0037	P06	Sputum	208	17	G19254A	19254	G	A	0	synonymous_variant	ORF1b	170	170	0	0	0	0	0	0	170	241	240	1	0	0	1	0	0	240
P10N0205	GZMU0024	P10	Nose	205	12	G19254A	19254	G	A	0	synonymous_variant	ORF1b	1066	1066	0	0	0	0	0	0	1066	1442	1432	6	0	0	6	1	3	1432
P10N0205	GZMU0024	P10	Nose	205	12	C3037T	3037	C	T	0	synonymous_variant	ORF1a	659	659	0	0	0	0	659	0	0	945	941	4	0	0	0	941	4	0
P01N0207	GZMU0010	P01	Nose	207	27	C17550T	17550	C	T	0	synonymous_variant	ORF1b	1310	1305	5	0	0	0	1305	5	0	1880	1872	8	0	0	0	1872	8	0
P10S0208	GZMU0039	P10	Sputum	208	15	G26188A	26188	G	A	0	non-synonymous_variant	ORF3a	966	966	0	0	0	0	0	0	966	1166	1160	5	1	0	5	0	0	1160
P73T0214	GZMU0086	P73	Throat	214	4	C20402T	20402	C	T	0	non-synonymous_variant	ORF1b	100	100	0	0	0	0	100	0	0	229	228	1	0	0	0	228	1	0
P06S0208	GZMU0037	P06	Sputum	208	17	C10615T	10615	C	T	0	synonymous_variant	ORF1a	377	377	0	0	1	0	377	0	0	686	683	3	0	1	0	683	3	0
P10T0211	GZMU0074	P10	Throat	211	18	T17136A	17136	T	A	0	synonymous_variant	ORF1b	322	319	1	0	0	1	0	319	2	456	451	2	0	0	2	1	451	2
P13S0208	GZMU0041	P13	Sputum	208	10	A309G	309	A	G	0	non-synonymous_variant	ORF1a	1685	1638	23	0	0	1638	14	10	23	12055	11938	53	0	1	11938	41	23	53
P62T0207	GZMU0008	P62	Throat	207	17	G29527A	29527	G	A	0	synonymous_variant	N	404	403	1	0	0	1	0	0	403	678	674	3	0	0	3	0	1	674
P10T0211	GZMU0074	P10	Throat	211	18	C17550T	17550	C	T	0	synonymous_variant	ORF1b	487	485	2	0	0	0	485	2	0	672	669	3	0	0	0	669	3	0
P10T0208	GZMU0045	P10	Throat	208	15	C29632T	29632	C	T	0	synonymous_variant	ORF10	129	129	0	0	0	0	129	0	0	223	222	1	0	0	0	222	1	0
P13T0211	GZMU0075	P13	Throat	211	13	C16936T	16936	C	T	0	non-synonymous_variant	ORF1b	5570	5548	19	1	0	1	5548	19	1	9559	9505	43	1	0	7	9505	43	3
P73T0214	GZMU0086	P73	Throat	214	4	C1734T	1734	C	T	0	non-synonymous_variant	ORF1a	217	217	0	0	0	0	217	0	0	442	440	2	0	0	0	440	2	0
P10T0208	GZMU0045	P10	Throat	208	15	G29527A	29527	G	A	0	synonymous_variant	N	130	130	0	0	0	0	0	0	130	219	218	1	0	0	1	0	0	218
P10T0208	GZMU0045	P10	Throat	208	15	C29303T	29303	C	T	0	non-synonymous_variant	N	135	135	0	0	0	0	135	0	0	218	217	1	0	0	0	217	1	0
P11S0208	GZMU0040	P11	Sputum	208	22	T851C	851	T	C	0	non-synonymous_variant	ORF1a	222	219	2	0	0	1	2	219	0	213	212	1	0	0	0	1	212	0
P01N0129	GZMU0052	P01	Nose	129	18	C17373T	17373	C	T	0	synonymous_variant	ORF1b	245	244	1	0	0	0	244	1	0	210	209	1	0	0	0	209	1	0
P01N0201	GZMU0033	P01	Nose	201	21	C17373T	17373	C	T	0	synonymous_variant	ORF1b	308	307	1	0	0	0	307	1	0	207	206	1	0	0	0	206	1	0
P04T0208	GZMU0073	P04	Throat	208	20	C10615T	10615	C	T	0	synonymous_variant	ORF1a	177	177	0	0	0	0	177	0	0	206	205	1	0	0	0	205	1	0
P06S0208	GZMU0037	P06	Sputum	208	17	C10818T	10818	C	T	0	non-synonymous_variant	ORF1a	138	138	0	0	0	0	138	0	0	206	205	1	0	0	0	205	1	0
P13T0214	GZMU0081	P13	Throat	214	16	C1734T	1734	C	T	0	non-synonymous_variant	ORF1a	200	199	1	0	0	0	199	1	0	204	203	1	0	0	0	203	1	0
P03S0205	GZMU0072	P03	Sputum	205	23	C17550T	17550	C	T	0	synonymous_variant	ORF1b	170	169	1	0	0	0	169	1	0	203	202	1	0	0	0	202	1	0
P10S0208	GZMU0039	P10	Sputum	208	15	C16936T	16936	C	T	0	non-synonymous_variant	ORF1b	1504	1503	1	0	0	0	1503	1	0	1825	1814	9	0	0	2	1814	9	0
P03S0205	GZMU0072	P03	Sputum	205	23	T851C	851	T	C	0	non-synonymous_variant	ORF1a	163	162	1	0	0	0	1	162	0	194	193	1	0	0	0	1	193	0
P10T0205	GZMU0023	P10	Throat	205	12	C10833T	10833	C	T	0	non-synonymous_variant	ORF1a	668	667	1	0	0	0	667	1	0	776	771	4	0	0	0	771	4	1
P04T0208	GZMU0073	P04	Throat	208	20	C26309T	26309	C	T	0	non-synonymous_variant	E	156	156	0	0	0	0	156	0	0	193	191	1	0	0	0	191	1	1
P06S0208	GZMU0037	P06	Sputum	208	17	C12789T	12789	C	T	0	non-synonymous_variant	ORF1a	334	333	1	0	0	0	333	1	0	574	571	3	0	0	0	571	3	0
P01T0129	GZMU0051	P01	Throat	129	18	C28854T	28854	C	T	0	non-synonymous_variant	N	454	450	4	0	0	0	450	4	0	377	375	2	0	0	0	375	2	0
P10S0208	GZMU0039	P10	Sputum	208	15	C20402T	20402	C	T	0	non-synonymous_variant	ORF1b	994	994	0	0	0	0	994	0	0	1127	1121	6	0	0	0	1121	6	0
P10S0208	GZMU0039	P10	Sputum	208	15	C1734T	1734	C	T	0	non-synonymous_variant	ORF1a	666	665	1	0	0	0	665	1	0	938	933	5	0	0	0	933	5	0
P03S0205	GZMU0072	P03	Sputum	205	23	C10615T	10615	C	T	0	synonymous_variant	ORF1a	146	145	1	0	0	0	145	1	0	184	183	1	0	0	0	183	1	0
P06S0208	GZMU0037	P06	Sputum	208	17	C29303T	29303	C	T	0	non-synonymous_variant	N	440	438	2	0	0	0	438	2	0	917	912	5	0	0	0	912	5	0
P10N0205	GZMU0024	P10	Nose	205	12	C10833T	10833	C	T	0	non-synonymous_variant	ORF1a	956	956	0	0	0	0	956	0	0	1276	1269	7	0	0	0	1269	7	0
P01N0207	GZMU0010	P01	Nose	207	27	C29095T	29095	C	T	0	synonymous_variant	N	2223	2216	7	0	0	0	2216	7	0	3453	3434	19	0	0	0	3434	19	0
P01N0129	GZMU0052	P01	Nose	129	18	C28708T	28708	C	T	0	synonymous_variant	N	236	236	0	0	0	0	236	0	0	181	179	1	0	0	0	179	1	1
P10S0208	GZMU0039	P10	Sputum	208	15	C8344T	8344	C	T	0	synonymous_variant	ORF1a	445	445	0	0	0	0	445	0	0	542	539	3	0	0	0	539	3	0
P10S0208	GZMU0039	P10	Sputum	208	15	C17550T	17550	C	T	0	synonymous_variant	ORF1b	1288	1288	0	0	0	0	1288	0	0	1793	1783	10	0	0	0	1783	10	0
P62T0207	GZMU0008	P62	Throat	207	17	C1734T	1734	C	T	0	non-synonymous_variant	ORF1a	126	126	0	0	0	0	126	0	0	179	178	1	0	0	0	178	1	0
P03S0205	GZMU0072	P03	Sputum	205	23	C12789T	12789	C	T	0	non-synonymous_variant	ORF1a	136	135	0	0	0	1	135	0	0	178	176	1	0	0	1	176	1	0
P06S0208	GZMU0037	P06	Sputum	208	17	T28250G	28250	T	G	0	frameshift_variant&non-synonymous_variant	ORF8	524	523	1	0	0	0	0	523	1	1239	1232	7	0	0	0	0	1232	7
P11S0208	GZMU0040	P11	Sputum	208	22	T27013C	27013	T	C	0	non-synonymous_variant	M	186	180	3	0	0	1	3	180	2	177	172	1	0	0	2	1	172	2
P73T0214	GZMU0086	P73	Throat	214	4	C28854T	28854	C	T	0	non-synonymous_variant	N	161	161	0	0	0	0	161	0	0	352	350	2	0	0	0	350	2	0
P10N0211	GZMU0077	P10	Nose	211	18	C15324T	15324	C	T	0	synonymous_variant	ORF1b	160	160	0	0	0	0	160	0	0	175	174	1	0	0	0	174	1	0
P10S0208	GZMU0039	P10	Sputum	208	15	T851C	851	T	C	0	non-synonymous_variant	ORF1a	1252	1245	5	0	0	1	5	1245	1	1748	1736	10	0	0	1	10	1736	1
P73T0214	GZMU0086	P73	Throat	214	4	C10818T	10818	C	T	0	non-synonymous_variant	ORF1a	90	90	0	0	0	0	90	0	0	174	173	1	0	0	0	173	1	0
P04T0208	GZMU0073	P04	Throat	208	20	C17550T	17550	C	T	0	synonymous_variant	ORF1b	148	148	0	0	0	0	148	0	0	173	172	1	0	0	0	172	1	0
P10N0211	GZMU0077	P10	Nose	211	18	G14500T	14500	G	T	0	non-synonymous_variant	ORF1b	148	148	0	0	0	0	0	0	148	172	171	1	0	0	0	0	1	171
P13T0214	GZMU0081	P13	Throat	214	16	C15324T	15324	C	T	0	synonymous_variant	ORF1b	335	334	1	0	0	0	334	1	0	343	341	2	0	0	0	341	2	0
P10N0205	GZMU0024	P10	Nose	205	12	C29095T	29095	C	T	0	synonymous_variant	N	3216	3212	4	0	0	0	3212	4	0	4265	4239	25	0	0	1	4239	25	0
P10S0208	GZMU0039	P10	Sputum	208	15	C29632T	29632	C	T	0	synonymous_variant	ORF10	1879	1879	0	0	0	0	1879	0	0	2718	2701	16	0	0	1	2701	16	0
P01N0129	GZMU0052	P01	Nose	129	18	C29095T	29095	C	T	0	synonymous_variant	N	218	218	0	0	0	0	218	0	0	169	168	1	0	0	0	168	1	0
P10T0205	GZMU0023	P10	Throat	205	12	C3037T	3037	C	T	0	synonymous_variant	ORF1a	443	443	0	0	0	0	443	0	0	506	502	3	0	0	0	502	3	1
P01N0207	GZMU0010	P01	Nose	207	27	C3037T	3037	C	T	0	synonymous_variant	ORF1a	408	405	3	0	0	0	405	3	0	671	667	4	0	0	0	667	4	0
P10N0205	GZMU0024	P10	Nose	205	12	C10818T	10818	C	T	0	non-synonymous_variant	ORF1a	1022	1021	1	0	0	0	1021	1	0	1339	1331	8	0	0	0	1331	8	0
P10S0208	GZMU0039	P10	Sputum	208	15	C10833T	10833	C	T	0	non-synonymous_variant	ORF1a	701	699	2	0	0	0	699	2	0	834	829	5	0	0	0	829	5	0
P04T0208	GZMU0073	P04	Throat	208	20	T851C	851	T	C	0	non-synonymous_variant	ORF1a	133	132	0	0	0	1	0	132	0	166	164	1	0	0	1	1	164	0
P10S0208	GZMU0039	P10	Sputum	208	15	C29095T	29095	C	T	0	synonymous_variant	N	1977	1975	2	0	0	0	1975	2	0	3315	3291	20	0	0	0	3291	20	4
P24T0226	GZMU0113	P24	Throat	226	10	C29095T	29095	C	T	0	synonymous_variant	N	389	387	2	0	0	0	387	2	0	1320	1311	8	0	0	0	1311	8	1
P10N0205	GZMU0024	P10	Nose	205	12	G14335A	14335	G	A	0	non-synonymous_variant	ORF1b	851	851	0	0	0	0	0	0	851	1152	1144	7	0	0	7	1	0	1144
P10N0211	GZMU0077	P10	Nose	211	18	T851C	851	T	C	0	non-synonymous_variant	ORF1a	133	131	0	0	0	2	0	131	0	164	163	1	0	0	0	1	163	0
P10S0208	GZMU0039	P10	Sputum	208	15	C10615T	10615	C	T	0	synonymous_variant	ORF1a	1491	1489	2	0	0	0	1489	2	0	2091	2078	13	0	0	0	2078	13	0
P62T0207	GZMU0008	P62	Throat	207	17	C15324T	15324	C	T	0	synonymous_variant	ORF1b	211	210	1	0	0	0	210	1	0	321	319	2	0	0	0	319	2	0
P10N0211	GZMU0077	P10	Nose	211	18	C17502T	17502	C	T	0	synonymous_variant	ORF1b	127	126	0	0	0	0	126	0	1	160	158	1	0	0	0	158	1	1
P62T0207	GZMU0008	P62	Throat	207	17	T17136A	17136	T	A	0	synonymous_variant	ORF1b	110	106	2	0	0	2	2	106	0	160	155	1	0	0	1	4	155	0
P62T0207	GZMU0008	P62	Throat	207	17	T26524C	26524	T	C	0	start_lost	M	122	120	1	0	0	1	1	120	0	158	156	1	0	0	0	1	156	1
P62T0207	GZMU0008	P62	Throat	207	17	C16936T	16936	C	T	0	non-synonymous_variant	ORF1b	235	234	1	0	0	0	234	1	0	316	313	2	0	0	1	313	2	0
P13T0211	GZMU0075	P13	Throat	211	13	A309G	309	A	G	0	non-synonymous_variant	ORF1a	2826	2780	24	0	0	2780	15	7	24	5824	5751	37	0	0	5751	23	13	37
P04T0208	GZMU0073	P04	Throat	208	20	C17502T	17502	C	T	0	synonymous_variant	ORF1b	128	126	2	0	0	0	126	2	0	156	155	1	0	0	0	155	1	0
P06S0208	GZMU0037	P06	Sputum	208	17	C8782T	8782	C	T	0	synonymous_variant	ORF1a	279	277	1	0	0	1	277	1	0	466	462	3	0	0	1	462	3	0
P13N0214	GZMU0083	P13	Nose	214	16	C10833T	10833	C	T	0	non-synonymous_variant	ORF1a	3117	3101	16	0	0	0	3101	16	0	4503	4473	29	0	0	1	4473	29	0
P13T0211	GZMU0075	P13	Throat	211	13	T27013C	27013	T	C	0	non-synonymous_variant	M	4070	3960	42	0	0	50	42	3960	18	7682	7524	51	0	0	75	51	7524	32
P01T0129	GZMU0051	P01	Throat	129	18	C10615T	10615	C	T	0	synonymous_variant	ORF1a	490	487	3	0	0	0	487	3	0	439	436	3	0	0	0	436	3	0
P24T0226	GZMU0113	P24	Throat	226	10	C10615T	10615	C	T	0	synonymous_variant	ORF1a	309	308	1	0	0	0	308	1	0	719	712	5	0	0	0	712	5	2
P13N0214	GZMU0083	P13	Nose	214	16	C3037T	3037	C	T	0	synonymous_variant	ORF1a	2129	2119	10	0	0	0	2119	10	0	3439	3415	24	0	0	0	3415	24	0
P06S0208	GZMU0037	P06	Sputum	208	17	C16936T	16936	C	T	0	non-synonymous_variant	ORF1b	356	356	0	0	0	0	356	0	0	570	566	4	0	0	0	566	4	0
P62T0207	GZMU0008	P62	Throat	207	17	G19254A	19254	G	A	0	synonymous_variant	ORF1b	111	111	0	0	0	0	0	0	111	142	140	1	1	0	1	0	0	140
P73T0214	GZMU0086	P73	Throat	214	4	T17136A	17136	T	A	0	synonymous_variant	ORF1b	127	126	1	0	0	1	0	126	0	281	274	2	0	0	2	4	274	1
P73T0214	GZMU0086	P73	Throat	214	4	T851C	851	T	C	0	non-synonymous_variant	ORF1a	283	283	0	0	0	0	0	283	0	557	552	4	1	0	0	4	552	0
P10N0211	GZMU0077	P10	Nose	211	18	C20402T	20402	C	T	0	non-synonymous_variant	ORF1b	121	121	0	0	0	0	121	0	0	138	137	1	0	0	0	137	1	0
P13T0214	GZMU0081	P13	Throat	214	16	G29527A	29527	G	A	0	synonymous_variant	N	529	526	2	0	0	2	0	1	526	551	547	4	0	0	4	0	0	547
P23N0226	GZMU0115	P23	Nose	226	15	C26309T	26309	C	T	0	non-synonymous_variant	E	160	160	0	0	0	0	160	0	0	410	406	3	0	0	0	406	3	1
P04T0208	GZMU0073	P04	Throat	208	20	G26458T	26458	G	T	0	non-synonymous_variant	E	101	101	0	0	0	0	0	0	101	136	135	1	0	0	0	0	1	135
P23N0226	GZMU0115	P23	Nose	226	15	C1734T	1734	C	T	0	non-synonymous_variant	ORF1a	146	146	0	0	0	0	146	0	0	272	270	2	0	0	0	270	2	0
P13S0208	GZMU0041	P13	Sputum	208	10	T17136A	17136	T	A	0	synonymous_variant	ORF1b	2107	2041	24	0	0	24	13	2041	29	11962	11655	89	1	0	89	99	11655	118
P73T0214	GZMU0086	P73	Throat	214	4	C29632T	29632	C	T	0	synonymous_variant	ORF10	205	204	1	0	0	0	204	1	0	403	400	3	0	0	0	400	3	0
P10S0208	GZMU0039	P10	Sputum	208	15	C3037T	3037	C	T	0	synonymous_variant	ORF1a	455	453	2	0	0	0	453	2	0	537	533	4	0	0	0	533	4	0
P06S0208	GZMU0037	P06	Sputum	208	17	C17550T	17550	C	T	0	synonymous_variant	ORF1b	325	324	1	0	0	0	324	1	0	669	664	5	0	0	0	664	5	0
P01N0201	GZMU0033	P01	Nose	201	21	C28854T	28854	C	T	0	non-synonymous_variant	N	172	171	1	0	0	0	171	1	0	132	131	1	0	0	0	131	1	0
P05S0207	GZMU0006	P05	Sputum	207	37	C8782T	8782	C	T	0	synonymous_variant	ORF1a	114	114	0	0	0	0	114	0	0	131	130	1	0	0	0	130	1	0
P04T0208	GZMU0073	P04	Throat	208	20	T7759C	7759	T	C	0.051282	synonymous_variant	ORF1a	68	64	4	0	0	0	4	64	0	73	70	3	0	0	0	3	70	0
P13T0214	GZMU0081	P13	Throat	214	16	C10818T	10818	C	T	0	non-synonymous_variant	ORF1a	125	125	0	0	0	0	125	0	0	130	129	1	0	0	0	129	1	0
P10N0211	GZMU0077	P10	Nose	211	18	G13146T	13146	G	T	0	non-synonymous_variant	ORF1a	109	109	0	0	0	0	0	0	109	129	128	1	0	0	0	0	1	128
P10S0208	GZMU0039	P10	Sputum	208	15	G14335A	14335	G	A	0	non-synonymous_variant	ORF1b	504	504	0	0	0	0	0	0	504	640	634	5	0	1	5	1	0	634
P23N0226	GZMU0115	P23	Nose	226	15	C10615T	10615	C	T	0	synonymous_variant	ORF1a	177	177	0	0	0	0	177	0	0	382	379	3	0	0	0	379	3	0
P01T0129	GZMU0051	P01	Throat	129	18	T26524C	26524	T	C	0	start_lost	M	188	184	3	0	0	1	3	184	0	126	125	1	0	0	0	1	125	0
P73T0214	GZMU0086	P73	Throat	214	4	C17373T	17373	C	T	0	synonymous_variant	ORF1b	368	366	2	0	0	0	366	2	0	755	747	6	0	0	2	747	6	0
P13S0208	GZMU0041	P13	Sputum	208	10	T27013C	27013	T	C	0	non-synonymous_variant	M	2769	2672	29	0	0	46	29	2672	22	16751	16435	134	0	0	106	134	16435	76
P13S0208	GZMU0041	P13	Sputum	208	10	T27017A	27017	T	A	0	synonymous_variant	M	2314	2197	59	0	0	59	31	2197	27	15932	15607	128	0	0	128	116	15607	81
P01N0207	GZMU0010	P01	Nose	207	27	T26524C	26524	T	C	0	start_lost	M	591	582	3	0	0	2	3	582	4	869	857	7	0	0	1	7	857	4
P04T0208	GZMU0073	P04	Throat	208	20	G28079T	28079	G	T	0	synonymous_variant	ORF8	104	104	0	0	0	0	0	0	104	124	123	1	0	0	0	0	1	123
P10N0205	GZMU0024	P10	Nose	205	12	C10615T	10615	C	T	0	synonymous_variant	ORF1a	2071	2071	0	0	0	0	2071	0	0	2641	2618	22	0	0	0	2618	22	1
P10N0211	GZMU0077	P10	Nose	211	18	G26458T	26458	G	T	0	non-synonymous_variant	E	114	114	0	0	0	0	0	0	114	120	119	1	0	0	0	0	1	119
P13S0208	GZMU0041	P13	Sputum	208	10	A3625G	3625	A	G	0	synonymous_variant	ORF1a	2396	2329	39	0	0	2329	14	14	39	15330	15121	128	4	0	15121	55	22	128
P11S0208	GZMU0040	P11	Sputum	208	22	G26188A	26188	G	A	0	non-synonymous_variant	ORF3a	125	125	0	0	0	0	0	0	125	119	118	1	0	0	1	0	0	118
P13N0214	GZMU0083	P13	Nose	214	16	A309G	309	A	G	0	non-synonymous_variant	ORF1a	3323	3261	31	0	0	3261	20	11	31	4752	4683	40	0	0	4683	19	10	40
P10T0208	GZMU0045	P10	Throat	208	15	C29095T	29095	C	T	0	synonymous_variant	N	108	108	0	0	0	0	108	0	0	237	235	2	0	0	0	235	2	0
P03S0205	GZMU0072	P03	Sputum	205	23	T17136A	17136	T	A	0	synonymous_variant	ORF1b	97	96	1	0	0	1	0	96	0	118	117	1	0	0	1	0	117	0
P13S0208	GZMU0041	P13	Sputum	208	10	A14680G	14680	A	G	0	non-synonymous_variant	ORF1b	1289	1238	30	0	0	1238	12	9	30	13165	12990	112	0	0	12990	41	22	112
P62T0207	GZMU0008	P62	Throat	207	17	C10818T	10818	C	T	0	non-synonymous_variant	ORF1a	92	92	0	0	0	0	92	0	0	116	115	1	0	0	0	115	1	0
P13N0214	GZMU0083	P13	Nose	214	16	T17136A	17136	T	A	0	synonymous_variant	ORF1b	4222	4115	40	2	0	40	29	4115	36	5770	5625	50	0	0	50	42	5625	53
P01N0201	GZMU0033	P01	Nose	201	21	T851C	851	T	C	0	non-synonymous_variant	ORF1a	129	129	0	0	0	0	0	129	0	115	114	1	0	0	0	1	114	0
P13N0211	GZMU0078	P13	Nose	211	13	T17136A	17136	T	A	0	synonymous_variant	ORF1b	3243	3138	32	0	0	32	41	3138	32	3540	3424	31	0	0	31	48	3424	37
P10T0208	GZMU0045	P10	Throat	208	15	A23403G	23403	A	G	0	non-synonymous_variant	S	71	71	0	0	0	71	0	0	0	112	111	1	0	0	111	0	0	1
P62T0207	GZMU0008	P62	Throat	207	17	C10833T	10833	C	T	0	non-synonymous_variant	ORF1a	90	90	0	0	0	0	90	0	0	111	109	1	0	0	1	109	1	0
P10S0208	GZMU0039	P10	Sputum	208	15	C26309T	26309	C	T	0	non-synonymous_variant	E	1408	1408	0	0	0	0	1408	0	0	1740	1722	16	0	0	2	1722	16	0
P05S0207	GZMU0006	P05	Sputum	207	37	C28708T	28708	C	T	0	synonymous_variant	N	186	185	1	0	0	0	185	1	0	216	214	2	0	0	0	214	2	0
P10T0208	GZMU0045	P10	Throat	208	15	C12789T	12789	C	T	0	non-synonymous_variant	ORF1a	66	66	0	0	0	0	66	0	0	108	107	1	0	0	0	107	1	0
P10N0211	GZMU0077	P10	Nose	211	18	T27013C	27013	T	C	0	non-synonymous_variant	M	181	177	1	0	0	1	1	177	2	214	208	2	0	0	1	2	208	3
P13S0208	GZMU0041	P13	Sputum	208	10	A1350G	1350	A	G	0	non-synonymous_variant	ORF1a	3142	3041	78	1	0	3041	11	11	78	20464	20187	193	19	0	20187	59	6	193
P23N0226	GZMU0115	P23	Nose	226	15	A4291G	4291	A	G	0.051282	synonymous_variant	ORF1a	111	105	6	0	0	105	0	0	6	255	239	12	0	0	239	3	1	12
P10T0205	GZMU0023	P10	Throat	205	12	T17136A	17136	T	A	0	synonymous_variant	ORF1b	740	717	7	0	0	7	4	717	12	841	813	8	0	0	8	6	813	14
P62T0207	GZMU0008	P62	Throat	207	17	C17373T	17373	C	T	0	synonymous_variant	ORF1b	469	466	1	2	0	0	466	1	0	733	722	7	4	0	0	722	7	0
P13T0214	GZMU0081	P13	Throat	214	16	G14335A	14335	G	A	0	non-synonymous_variant	ORF1b	92	91	1	0	0	1	0	0	91	104	103	1	0	0	1	0	0	103
P13T0211	GZMU0075	P13	Throat	211	13	T17136A	17136	T	A	0	synonymous_variant	ORF1b	3299	3211	39	1	0	39	15	3211	33	6918	6747	67	2	0	67	27	6747	75
P13T0214	GZMU0081	P13	Throat	214	16	C16936T	16936	C	T	0	non-synonymous_variant	ORF1b	399	392	7	0	0	0	392	7	0	409	405	4	0	0	0	405	4	0
P13T0217	GZMU0095	P13	Throat	217	19	T17136A	17136	T	A	0	synonymous_variant	ORF1b	88	85	1	0	0	1	0	85	2	102	99	1	0	0	1	0	99	2
P73T0214	GZMU0086	P73	Throat	214	4	T20840C	20840	T	C	0	non-synonymous_variant	ORF1b	42	41	1	0	0	0	1	41	0	102	100	1	0	0	0	1	100	1
P13S0208	GZMU0041	P13	Sputum	208	10	A4291G	4291	A	G	0	synonymous_variant	ORF1a	2376	2259	60	0	0	2259	29	28	60	15161	14881	149	0	0	14881	74	57	149
P23N0226	GZMU0115	P23	Nose	226	15	T7562C	7562	T	C	0	non-synonymous_variant	ORF1a	32	31	1	0	0	0	1	31	0	101	100	1	0	0	0	1	100	0
P10N0205	GZMU0024	P10	Nose	205	12	T26524C	26524	T	C	0	start_lost	M	908	888	15	0	0	2	15	888	3	1310	1276	13	0	0	11	13	1276	10
P62T0207	GZMU0008	P62	Throat	207	17	A24696G	24696	A	G	0	non-synonymous_variant	S	158	158	0	0	0	158	0	0	0	201	199	2	0	1	199	0	0	2
P05S0207	GZMU0006	P05	Sputum	207	37	C10615T	10615	C	T	0	synonymous_variant	ORF1a	163	162	1	0	0	0	162	1	0	200	198	2	0	0	0	198	2	0
P11S0208	GZMU0040	P11	Sputum	208	22	A27880G	27880	A	G	0	non-synonymous_variant	ORF7b	138	138	0	0	0	138	0	0	0	100	99	1	0	0	99	0	0	1
P13N0211	GZMU0078	P13	Nose	211	13	C17373T	17373	C	T	0	synonymous_variant	ORF1b	6908	6907	0	0	0	1	6907	0	0	7379	7304	74	0	0	0	7304	74	1
P62T0207	GZMU0008	P62	Throat	207	17	A3625G	3625	A	G	0	synonymous_variant	ORF1a	147	140	4	0	0	140	3	0	4	199	193	2	0	0	193	4	0	2
P10S0208	GZMU0039	P10	Sputum	208	15	T27013C	27013	T	C	0	non-synonymous_variant	M	1253	1209	15	0	0	21	15	1209	8	1690	1637	17	0	0	27	17	1637	9
P13S0208	GZMU0041	P13	Sputum	208	10	A10620G	10620	A	G	0	non-synonymous_variant	ORF1a	2664	2563	47	1	0	2563	31	22	47	17758	17450	179	1	0	17450	77	51	179
P11S0208	GZMU0040	P11	Sputum	208	22	A3625G	3625	A	G	0	synonymous_variant	ORF1a	113	111	0	0	0	111	2	0	0	99	96	1	0	0	96	2	0	1
P13T0217	GZMU0095	P13	Throat	217	19	T851C	851	T	C	0	non-synonymous_variant	ORF1a	87	85	1	0	0	1	1	85	0	99	97	1	0	0	1	1	97	0
P62T0207	GZMU0008	P62	Throat	207	17	C10615T	10615	C	T	0	synonymous_variant	ORF1a	240	240	0	0	0	0	240	0	0	389	385	4	0	0	0	385	4	0
P10N0211	GZMU0077	P10	Nose	211	18	G26188A	26188	G	A	0	non-synonymous_variant	ORF3a	84	84	0	0	0	0	0	0	84	97	96	1	0	0	1	0	0	96
P13S0208	GZMU0041	P13	Sputum	208	10	T26524C	26524	T	C	0	start_lost	M	1327	1279	26	0	0	12	26	1279	10	8605	8429	89	0	0	28	89	8429	59
P06S0208	GZMU0037	P06	Sputum	208	17	C10833T	10833	C	T	0	non-synonymous_variant	ORF1a	132	131	1	0	0	0	131	1	0	193	191	2	0	0	0	191	2	0
P62T0207	GZMU0008	P62	Throat	207	17	C29632T	29632	C	T	0	synonymous_variant	ORF10	308	308	0	0	0	0	308	0	0	478	473	5	0	0	0	473	5	0
P01N0129	GZMU0052	P01	Nose	129	18	C12789T	12789	C	T	0	non-synonymous_variant	ORF1a	105	105	0	0	0	0	105	0	0	94	93	1	0	0	0	93	1	0
P62T0207	GZMU0008	P62	Throat	207	17	A10785G	10785	A	G	0	non-synonymous_variant	ORF1a	144	144	0	0	0	144	0	0	0	187	185	2	0	0	185	0	0	2
P05S0207	GZMU0006	P05	Sputum	207	37	G13146T	13146	G	T	0	non-synonymous_variant	ORF1a	81	80	1	0	0	0	0	1	80	93	92	1	0	0	0	0	1	92
P01N0207	GZMU0010	P01	Nose	207	27	T27013C	27013	T	C	0	non-synonymous_variant	M	1304	1263	20	0	0	16	20	1263	5	1856	1793	20	0	0	38	20	1793	5
P13N0214	GZMU0083	P13	Nose	214	16	T27013C	27013	T	C	0	non-synonymous_variant	M	4922	4789	56	0	0	55	56	4789	22	6856	6683	74	1	0	71	74	6683	27
P13T0211	GZMU0075	P13	Throat	211	13	C10818T	10818	C	T	0	non-synonymous_variant	ORF1a	2944	2918	24	1	0	1	2918	24	0	5358	5292	58	4	0	1	5292	58	3
P03S0205	GZMU0072	P03	Sputum	205	23	G19254A	19254	G	A	0	synonymous_variant	ORF1b	71	71	0	0	0	0	0	0	71	91	90	1	0	0	1	0	0	90
P10N0211	GZMU0077	P10	Nose	211	18	C16936T	16936	C	T	0	non-synonymous_variant	ORF1b	164	163	1	0	0	0	163	1	0	182	179	2	0	0	0	179	2	1
P73T0214	GZMU0086	P73	Throat	214	4	C3037T	3037	C	T	0	synonymous_variant	ORF1a	79	79	0	0	0	0	79	0	0	182	180	2	0	0	0	180	2	0
P13N0214	GZMU0083	P13	Nose	214	16	C17502T	17502	C	T	0.052319	synonymous_variant	ORF1b	5659	5363	295	1	0	0	5363	295	0	7773	7350	422	1	0	0	7350	422	0
P04T0208	GZMU0073	P04	Throat	208	20	T17136A	17136	T	A	0	synonymous_variant	ORF1b	80	77	0	0	0	0	3	77	0	90	85	1	0	0	1	4	85	0
P13S0208	GZMU0041	P13	Sputum	208	10	T1963A	1963	T	A	0	synonymous_variant	ORF1a	1616	1489	40	0	0	40	56	1489	31	11528	11222	130	2	0	130	79	11222	95
P13S0208	GZMU0041	P13	Sputum	208	10	T20135C	20135	T	C	0	non-synonymous_variant	ORF1b	1958	1809	85	0	0	31	85	1809	33	12289	11984	139	0	1	69	139	11984	97
P05S0207	GZMU0006	P05	Sputum	207	37	C15324T	15324	C	T	0	synonymous_variant	ORF1b	153	153	0	0	0	0	153	0	0	176	174	2	0	0	0	174	2	0
P10N0205	GZMU0024	P10	Nose	205	12	T17136A	17136	T	A	0	synonymous_variant	ORF1b	1273	1235	14	0	0	14	12	1235	12	1662	1613	19	3	0	19	10	1613	17
P13S0208	GZMU0041	P13	Sputum	208	10	T8323C	8323	T	C	0	synonymous_variant	ORF1a	1424	1342	49	1	0	15	49	1342	17	13031	12775	149	7	0	47	149	12775	53
P62T0207	GZMU0008	P62	Throat	207	17	C29095T	29095	C	T	0	synonymous_variant	N	346	344	2	0	0	0	344	2	0	690	682	8	0	0	0	682	8	0
P01N0129	GZMU0052	P01	Nose	129	18	C8782T	8782	C	T	0	synonymous_variant	ORF1a	90	89	1	0	0	0	89	1	0	86	85	1	0	0	0	85	1	0
P13S0208	GZMU0041	P13	Sputum	208	10	A25806G	25806	A	G	0	synonymous_variant	ORF3a	1520	1459	46	0	0	1459	13	2	46	11510	11316	134	0	0	11316	44	16	134
P13S0208	GZMU0041	P13	Sputum	208	10	A8821G	8821	A	G	0	synonymous_variant	ORF1a	1711	1647	48	0	0	1647	8	8	48	13142	12937	153	4	0	12937	34	14	153
P10N0211	GZMU0077	P10	Nose	211	18	A25806G	25806	A	G	0	synonymous_variant	ORF3a	77	75	2	0	0	75	0	0	2	85	84	1	0	0	84	0	0	1
P13T0214	GZMU0081	P13	Throat	214	16	T17136A	17136	T	A	0	synonymous_variant	ORF1b	255	243	4	0	0	4	4	243	4	255	244	3	0	0	3	4	244	4
P03S0205	GZMU0072	P03	Sputum	205	23	G6819T	6819	G	T	0	non-synonymous_variant	ORF1a	74	74	0	0	0	0	0	0	74	84	83	1	0	0	0	0	1	83
P13T0214	GZMU0081	P13	Throat	214	16	C17373T	17373	C	T	0	synonymous_variant	ORF1b	657	653	3	0	0	0	653	3	1	667	658	8	0	0	0	658	8	1
P13N0211	GZMU0078	P13	Nose	211	13	G29527A	29527	G	A	0	synonymous_variant	N	6181	6179	1	0	0	1	1	0	6179	6930	6839	84	0	0	84	2	5	6839
P13T0217	GZMU0095	P13	Throat	217	19	G29527A	29527	G	A	0	synonymous_variant	N	200	200	0	0	0	0	0	0	200	247	244	3	0	0	3	0	0	244
P04T0208	GZMU0073	P04	Throat	208	20	G19254A	19254	G	A	0	synonymous_variant	ORF1b	64	64	0	0	0	0	0	0	64	82	81	1	0	0	1	0	0	81
P03S0205	GZMU0072	P03	Sputum	205	23	C29095T	29095	C	T	0	synonymous_variant	N	181	180	1	0	0	0	180	1	0	244	241	3	0	0	0	241	3	0
P13N0214	GZMU0083	P13	Nose	214	16	A10620G	10620	A	G	0	non-synonymous_variant	ORF1a	5202	5079	77	0	0	5079	29	17	77	7223	7066	89	1	0	7066	47	20	89
P03S0205	GZMU0072	P03	Sputum	205	23	T28144C	28144	T	C	0	non-synonymous_variant	ORF8	125	125	0	0	0	0	0	125	0	162	160	2	0	0	0	2	160	0
P10T0205	GZMU0023	P10	Throat	205	12	T27013C	27013	T	C	0	non-synonymous_variant	M	1142	1099	21	0	1	14	21	1099	8	1449	1402	18	0	0	19	18	1402	10
P10S0208	GZMU0039	P10	Sputum	208	15	C10818T	10818	C	T	0	non-synonymous_variant	ORF1a	745	744	1	0	0	0	744	1	0	880	867	11	0	0	2	867	11	0
P23N0226	GZMU0115	P23	Nose	226	15	T20840C	20840	T	C	0	non-synonymous_variant	ORF1b	43	43	0	0	0	0	0	43	0	80	79	1	0	0	0	1	79	0
P13N0214	GZMU0083	P13	Nose	214	16	A3625G	3625	A	G	0	synonymous_variant	ORF1a	4537	4457	61	0	0	4457	7	12	61	6352	6242	80	0	0	6242	18	12	80
P13T0211	GZMU0075	P13	Throat	211	13	A4291G	4291	A	G	0	synonymous_variant	ORF1a	3697	3606	65	0	0	3606	12	14	65	7298	7147	92	0	0	7147	28	31	92
P10T0208	GZMU0045	P10	Throat	208	15	T17136A	17136	T	A	0	synonymous_variant	ORF1b	45	44	1	0	0	1	0	44	0	79	78	1	0	0	1	0	78	0
P13T0211	GZMU0075	P13	Throat	211	13	A3625G	3625	A	G	0	synonymous_variant	ORF1a	3758	3679	62	0	0	3679	15	2	62	6959	6837	89	1	0	6837	18	14	89
P01N0207	GZMU0010	P01	Nose	207	27	T17136A	17136	T	A	0	synonymous_variant	ORF1b	907	872	7	0	0	7	9	872	19	1246	1198	16	0	0	16	11	1198	21
P13T0211	GZMU0075	P13	Throat	211	13	T26524C	26524	T	C	0	start_lost	M	2311	2251	44	0	0	4	44	2251	12	3878	3787	51	0	0	17	51	3787	23
P10S0208	GZMU0039	P10	Sputum	208	15	T26524C	26524	T	C	0	start_lost	M	543	528	11	0	0	1	11	528	3	760	743	10	0	0	2	10	743	5
P10T0208	GZMU0045	P10	Throat	208	15	T26524C	26524	T	C	0	start_lost	M	58	57	0	0	0	1	0	57	0	76	74	1	0	0	1	1	74	0
P24T0226	GZMU0113	P24	Throat	226	10	T4507C	4507	T	C	0	synonymous_variant	ORF1a	82	81	1	0	0	0	1	81	0	152	150	2	0	0	0	2	150	0
P10N0205	GZMU0024	P10	Nose	205	12	A309G	309	A	G	0	non-synonymous_variant	ORF1a	1086	1051	17	0	0	1051	11	7	17	1367	1332	18	0	0	1332	10	7	18
P10N0205	GZMU0024	P10	Nose	205	12	T27013C	27013	T	C	0	non-synonymous_variant	M	1971	1894	28	0	0	35	28	1894	14	2426	2332	32	0	0	50	32	2332	12
P23N0226	GZMU0115	P23	Nose	226	15	C29095T	29095	C	T	0	synonymous_variant	N	224	224	0	0	0	0	224	0	0	599	591	8	0	0	0	591	8	0
P13S0208	GZMU0041	P13	Sputum	208	10	T14679C	14679	T	C	0	synonymous_variant	ORF1b	1458	1318	106	0	0	21	106	1318	13	13387	13113	179	0	0	56	179	13113	39
P13T0211	GZMU0075	P13	Throat	211	13	A10620G	10620	A	G	0	non-synonymous_variant	ORF1a	4471	4365	68	0	0	4365	25	13	68	8646	8458	116	0	0	8458	45	27	116
P10N0211	GZMU0077	P10	Nose	211	18	A8821G	8821	A	G	0	synonymous_variant	ORF1a	65	63	1	0	0	63	1	0	1	74	72	1	0	0	72	1	0	1
P13N0211	GZMU0078	P13	Nose	211	13	C28854T	28854	C	T	0	non-synonymous_variant	N	4490	4488	2	0	0	0	4488	2	0	5025	4955	68	0	0	1	4955	68	1
P13N0211	GZMU0078	P13	Nose	211	13	A309G	309	A	G	0	non-synonymous_variant	ORF1a	2477	2395	47	0	0	2395	18	17	47	2875	2796	39	0	0	2796	21	19	39
P04T0208	GZMU0073	P04	Throat	208	20	C10818T	10818	C	T	0	non-synonymous_variant	ORF1a	57	57	0	0	0	0	57	0	0	73	72	1	0	0	0	72	1	0
P13T0217	GZMU0095	P13	Throat	217	19	T27017A	27017	T	A	0	synonymous_variant	M	68	66	1	0	0	1	0	66	1	73	71	1	0	0	1	0	71	1
P73T0214	GZMU0086	P73	Throat	214	4	T7562C	7562	T	C	0	non-synonymous_variant	ORF1a	60	59	1	0	0	0	1	59	0	144	142	2	0	0	0	2	142	0
P13T0211	GZMU0075	P13	Throat	211	13	A1350G	1350	A	G	0	non-synonymous_variant	ORF1a	4955	4854	90	3	0	4854	7	1	90	10066	9887	140	17	0	9887	14	8	140
P24T0226	GZMU0113	P24	Throat	226	10	C21707T	21707	C	T	0	non-synonymous_variant	S	66	66	0	0	0	0	66	0	0	141	139	2	0	0	0	139	2	0
P01N0201	GZMU0033	P01	Nose	201	21	T27013C	27013	T	C	0	non-synonymous_variant	M	170	162	7	0	0	1	7	162	0	138	135	2	0	0	0	2	135	1
P62T0207	GZMU0008	P62	Throat	207	17	C3037T	3037	C	T	0	synonymous_variant	ORF1a	55	55	0	0	0	0	55	0	0	69	68	1	0	0	0	68	1	0
P06S0208	GZMU0037	P06	Sputum	208	17	A3625G	3625	A	G	0	synonymous_variant	ORF1a	249	244	3	0	0	244	1	1	3	482	471	7	0	0	471	3	1	7
P01T0129	GZMU0051	P01	Throat	129	18	A3625G	3625	A	G	0	synonymous_variant	ORF1a	323	316	5	0	0	316	2	0	5	275	269	4	0	0	269	2	0	4
P10S0208	GZMU0039	P10	Sputum	208	15	T17136A	17136	T	A	0	synonymous_variant	ORF1b	636	612	10	0	0	10	3	612	11	824	785	12	3	0	12	8	785	16
P13S0208	GZMU0041	P13	Sputum	208	10	T4507C	4507	T	C	0	synonymous_variant	ORF1a	1596	1523	40	0	0	16	40	1523	17	12059	11787	176	6	0	31	176	11787	59
P10T0205	GZMU0023	P10	Throat	205	12	T26524C	26524	T	C	0	start_lost	M	654	636	11	0	0	2	11	636	5	679	664	10	0	0	1	10	664	4
P03S0205	GZMU0072	P03	Sputum	205	23	A309G	309	A	G	0	non-synonymous_variant	ORF1a	111	106	0	0	0	106	2	3	0	134	126	2	0	0	126	2	4	2
P10N0211	GZMU0077	P10	Nose	211	18	T15909C	15909	T	C	0	synonymous_variant	ORF1b	121	116	2	0	0	0	2	116	3	134	128	2	0	0	0	2	128	4
P11S0208	GZMU0040	P11	Sputum	208	22	C10833T	10833	C	T	0	non-synonymous_variant	ORF1a	71	71	0	0	0	0	71	0	0	67	66	1	0	0	0	66	1	0
P13N0214	GZMU0083	P13	Nose	214	16	A4291G	4291	A	G	0	synonymous_variant	ORF1a	4059	3933	74	0	0	3933	38	14	74	5634	5492	85	0	0	5492	26	31	85
P13T0214	GZMU0081	P13	Throat	214	16	T27013C	27013	T	C	0	non-synonymous_variant	M	314	305	4	0	0	5	4	305	0	331	320	5	0	0	6	5	320	0
P01N0201	GZMU0033	P01	Nose	201	21	T27687C	27687	T	C	0	synonymous_variant	ORF7a	97	94	3	0	0	0	3	94	0	66	65	1	0	0	0	1	65	0
P10T0211	GZMU0074	P10	Throat	211	18	T26524C	26524	T	C	0	start_lost	M	206	202	1	0	0	0	1	202	3	390	378	6	0	0	2	6	378	4
P13N0211	GZMU0078	P13	Nose	211	13	T27013C	27013	T	C	0	non-synonymous_variant	M	3698	3568	59	0	0	52	59	3568	19	4195	4048	65	0	0	61	65	4048	21
P13N0214	GZMU0083	P13	Nose	214	16	T26524C	26524	T	C	0	start_lost	M	2054	1998	40	0	0	3	40	1998	13	3225	3147	50	0	0	9	50	3147	19
P13T0217	GZMU0095	P13	Throat	217	19	T26524C	26524	T	C	0	start_lost	M	56	55	1	0	0	0	1	55	0	64	63	1	0	0	0	1	63	0
P13T0211	GZMU0075	P13	Throat	211	13	T27687C	27687	T	C	0	synonymous_variant	ORF7a	3593	3530	60	1	0	2	60	3530	0	6556	6437	104	3	0	7	104	6437	5
P10T0211	GZMU0074	P10	Throat	211	18	T21698C	21698	T	C	0	non-synonymous_variant	S	152	151	1	0	0	0	1	151	0	315	306	5	0	0	4	5	306	0
P62T0207	GZMU0008	P62	Throat	207	17	T3721C	3721	T	C	0	synonymous_variant	ORF1a	46	45	1	0	0	0	1	45	0	63	61	1	0	0	0	1	61	1
P13N0214	GZMU0083	P13	Nose	214	16	T27017A	27017	T	A	0	synonymous_variant	M	4204	4053	93	0	0	93	28	4053	30	6021	5830	96	0	0	96	53	5830	42
P03S0205	GZMU0072	P03	Sputum	205	23	T27013C	27013	T	C	0	non-synonymous_variant	M	205	198	4	0	0	2	4	198	1	249	242	4	0	0	2	4	242	1
P13S0208	GZMU0041	P13	Sputum	208	10	T15474C	15474	T	C	0	synonymous_variant	ORF1b	2482	2405	60	0	0	10	60	2405	7	16102	15760	260	0	0	37	260	15760	45
P10T0211	GZMU0074	P10	Throat	211	18	T27013C	27013	T	C	0	non-synonymous_variant	M	502	493	6	0	0	2	6	493	1	732	711	12	0	0	8	12	711	1
P13S0208	GZMU0041	P13	Sputum	208	10	T3721C	3721	T	C	0	synonymous_variant	ORF1a	1298	1244	41	0	0	9	41	1244	4	11295	11060	186	1	0	28	186	11060	20
P13S0208	GZMU0041	P13	Sputum	208	10	T15909C	15909	T	C	0	synonymous_variant	ORF1b	2609	2458	96	0	0	19	96	2458	36	15300	14940	254	0	0	49	254	14940	57
P13N0211	GZMU0078	P13	Nose	211	13	A3625G	3625	A	G	0	synonymous_variant	ORF1a	3500	3392	64	0	0	3392	28	16	64	3789	3682	63	1	0	3682	21	22	63
P04T0208	GZMU0073	P04	Throat	208	20	G14335A	14335	G	A	0	non-synonymous_variant	ORF1b	39	39	0	0	0	0	0	0	39	60	59	1	0	0	1	0	0	59
P10T0208	GZMU0045	P10	Throat	208	15	A3625G	3625	A	G	0	synonymous_variant	ORF1a	42	41	1	0	0	41	0	0	1	60	58	1	0	0	58	1	0	1
P24T0226	GZMU0113	P24	Throat	226	10	T7562C	7562	T	C	0	non-synonymous_variant	ORF1a	63	62	1	0	0	0	1	62	0	120	118	2	0	0	0	2	118	0
P01N0129	GZMU0052	P01	Nose	129	18	A3625G	3625	A	G	0	synonymous_variant	ORF1a	77	73	4	0	0	73	0	0	4	59	58	1	0	0	58	0	0	1
P10N0211	GZMU0077	P10	Nose	211	18	T27687C	27687	T	C	0	synonymous_variant	ORF7a	108	105	2	0	0	1	2	105	0	118	115	2	0	0	1	2	115	0
P10N0205	GZMU0024	P10	Nose	205	12	A10620G	10620	A	G	0	non-synonymous_variant	ORF1a	1776	1712	36	0	0	1712	20	8	36	2290	2219	39	0	0	2219	23	9	39
P13T0214	GZMU0081	P13	Throat	214	16	T4507C	4507	T	C	0	synonymous_variant	ORF1a	116	113	2	0	0	1	2	113	0	116	113	2	0	0	1	2	113	0
P13S0208	GZMU0041	P13	Sputum	208	10	T21679C	21679	T	C	0	synonymous_variant	S	1890	1801	67	1	0	10	67	1801	11	14490	14123	251	7	0	54	251	14123	55
P13N0211	GZMU0078	P13	Nose	211	13	A10620G	10620	A	G	0	non-synonymous_variant	ORF1a	3933	3806	59	0	0	3806	47	21	59	4463	4320	78	0	0	4320	46	19	78
P13N0214	GZMU0083	P13	Nose	214	16	A25806G	25806	A	G	0	synonymous_variant	ORF3a	2874	2805	59	0	0	2805	9	1	59	4854	4752	85	0	0	4752	12	5	85
P04T0208	GZMU0073	P04	Throat	208	20	T27013C	27013	T	C	0	non-synonymous_variant	M	185	182	2	0	0	1	2	182	0	228	223	4	0	0	1	4	223	0
P13S0208	GZMU0041	P13	Sputum	208	10	T13542G	13542	T	G	0	synonymous_variant	ORF1b	1554	1393	91	0	0	50	20	1393	91	13207	12777	233	1	0	116	80	12777	233
P10T0211	GZMU0074	P10	Throat	211	18	T20840C	20840	T	C	0	non-synonymous_variant	ORF1b	150	148	2	0	0	0	2	148	0	225	221	4	0	0	0	4	221	0
P13N0214	GZMU0083	P13	Nose	214	16	T27687C	27687	T	C	0	synonymous_variant	ORF7a	3703	3633	68	0	0	2	68	3633	0	5222	5126	93	0	0	2	93	5126	1
P13N0214	GZMU0083	P13	Nose	214	16	A1350G	1350	A	G	0	non-synonymous_variant	ORF1a	5362	5237	112	0	0	5237	10	3	112	7519	7365	134	1	0	7365	17	2	134
P04T0208	GZMU0073	P04	Throat	208	20	T4507C	4507	T	C	0	synonymous_variant	ORF1a	53	53	0	0	0	0	0	53	0	56	55	1	0	0	0	1	55	0
P24T0226	GZMU0113	P24	Throat	226	10	T17142C	17142	T	C	0	synonymous_variant	ORF1b	168	164	4	0	0	0	4	164	0	442	434	8	0	0	0	8	434	0
P10T0211	GZMU0074	P10	Throat	211	18	A309G	309	A	G	0	non-synonymous_variant	ORF1a	302	292	7	0	0	292	1	2	7	439	428	8	0	0	428	1	2	8
P10T0205	GZMU0023	P10	Throat	205	12	A4291G	4291	A	G	0	synonymous_variant	ORF1a	930	898	18	0	0	898	11	3	18	1094	1055	20	0	0	1055	13	6	20
P13N0211	GZMU0078	P13	Nose	211	13	T26524C	26524	T	C	0	start_lost	M	1725	1689	24	0	0	6	24	1689	6	1908	1852	35	0	0	13	35	1852	8
P10N0211	GZMU0077	P10	Nose	211	18	A309G	309	A	G	0	non-synonymous_variant	ORF1a	84	80	1	0	0	80	3	0	1	109	104	2	0	0	104	3	0	2
P10T0211	GZMU0074	P10	Throat	211	18	T27687C	27687	T	C	0	synonymous_variant	ORF7a	408	402	6	0	0	0	6	402	0	595	581	11	0	0	3	11	581	0
P13S0208	GZMU0041	P13	Sputum	208	10	T19896C	19896	T	C	0	synonymous_variant	ORF1b	2756	2645	86	1	0	17	86	2645	7	16620	16202	308	0	0	64	308	16202	46
P73T0214	GZMU0086	P73	Throat	214	4	T27013C	27013	T	C	0	non-synonymous_variant	M	127	123	3	0	0	1	3	123	0	269	263	5	0	0	1	5	263	0
P13T0211	GZMU0075	P13	Throat	211	13	T27017A	27017	T	A	0	synonymous_variant	M	3435	3310	82	0	0	82	23	3310	20	6871	6667	128	0	0	128	34	6667	42
P13T0211	GZMU0075	P13	Throat	211	13	A14680G	14680	A	G	0	non-synonymous_variant	ORF1b	2633	2575	54	0	0	2575	2	2	54	5301	5184	100	0	0	5184	4	13	100
P10N0205	GZMU0024	P10	Nose	205	12	A3625G	3625	A	G	0	synonymous_variant	ORF1a	1575	1543	26	0	0	1543	5	1	26	2011	1959	38	0	0	1959	7	7	38
P10N0205	GZMU0024	P10	Nose	205	12	T15474C	15474	T	C	0	synonymous_variant	ORF1b	1381	1338	32	0	0	3	32	1338	8	1783	1728	34	0	0	10	34	1728	11
P13T0211	GZMU0075	P13	Throat	211	13	T20840C	20840	T	C	0	non-synonymous_variant	ORF1b	2151	2114	29	0	0	4	29	2114	4	3349	3268	64	0	0	11	64	3268	6
P10T0205	GZMU0023	P10	Throat	205	12	T20840C	20840	T	C	0	non-synonymous_variant	ORF1b	465	453	9	0	0	2	9	453	1	521	507	10	0	0	3	10	507	1
P03S0205	GZMU0072	P03	Sputum	205	23	C8782T	8782	C	T	0	synonymous_variant	ORF1a	120	120	0	0	0	0	120	0	0	156	153	3	0	0	0	153	3	0
P10T0208	GZMU0045	P10	Throat	208	15	G19254A	19254	G	A	0	synonymous_variant	ORF1b	37	37	0	0	0	0	0	0	37	52	51	1	0	0	1	0	0	51
P13T0211	GZMU0075	P13	Throat	211	13	T19896C	19896	T	C	0	synonymous_variant	ORF1b	4671	4516	132	0	0	17	132	4516	6	9152	8932	176	1	0	32	176	8932	11
P13S0208	GZMU0041	P13	Sputum	208	10	T22114C	22114	T	C	0	synonymous_variant	S	1175	1093	56	0	0	15	56	1093	11	10280	9977	198	0	0	47	198	9977	58
P13N0214	GZMU0083	P13	Nose	214	16	T15474C	15474	T	C	0	synonymous_variant	ORF1b	4560	4434	102	0	0	11	102	4434	13	6389	6233	124	0	0	19	124	6233	13
P03S0205	GZMU0072	P03	Sputum	205	23	T21679C	21679	T	C	0	synonymous_variant	S	78	76	2	0	0	0	2	76	0	103	100	2	0	0	1	2	100	0
P11S0208	GZMU0040	P11	Sputum	208	22	T21698C	21698	T	C	0	non-synonymous_variant	S	55	54	1	0	0	0	1	54	0	51	48	1	0	0	2	1	48	0
P13T0217	GZMU0095	P13	Throat	217	19	T1963A	1963	T	A	0	synonymous_variant	ORF1a	47	41	2	0	0	2	2	41	2	51	44	1	0	0	1	3	44	3
P62T0207	GZMU0008	P62	Throat	207	17	C21707T	21707	C	T	0	non-synonymous_variant	S	77	75	1	1	0	0	75	1	0	102	99	2	1	0	0	99	2	0
P01T0129	GZMU0051	P01	Throat	129	18	T15474C	15474	T	C	0	synonymous_variant	ORF1b	298	290	5	0	0	2	5	290	1	254	248	5	0	0	0	5	248	1
P01N0129	GZMU0052	P01	Nose	129	18	T13422C	13422	T	C	0	non-synonymous_variant	ORF1a	164	155	7	0	0	1	7	155	1	152	148	3	0	0	0	3	148	1
P23N0226	GZMU0115	P23	Nose	226	15	T27687C	27687	T	C	0	synonymous_variant	ORF7a	89	86	3	0	0	0	3	86	0	253	248	5	0	0	0	5	248	0
P01N0129	GZMU0052	P01	Nose	129	18	T27013C	27013	T	C	0	non-synonymous_variant	M	144	138	2	0	0	2	2	138	2	101	93	2	0	0	3	2	93	3
P13N0214	GZMU0083	P13	Nose	214	16	C17373T	17373	C	T	0	synonymous_variant	ORF1b	8318	8312	6	0	0	0	8312	6	0	10915	10692	217	1	0	1	10692	217	4
P01T0129	GZMU0051	P01	Throat	129	18	A25806G	25806	A	G	0	synonymous_variant	ORF3a	196	190	6	0	0	190	0	0	6	150	147	3	0	0	147	0	0	3
P10T0208	GZMU0045	P10	Throat	208	15	T21698C	21698	T	C	0	non-synonymous_variant	S	29	29	0	0	0	0	0	29	0	50	49	1	0	0	0	1	49	0
P13N0214	GZMU0083	P13	Nose	214	16	C28854T	28854	C	T	0	non-synonymous_variant	N	5529	5525	2	0	0	2	5525	2	0	7853	7691	158	0	0	2	7691	158	2
P13S0208	GZMU0041	P13	Sputum	208	10	T21698C	21698	T	C	0	non-synonymous_variant	S	1219	1159	43	0	0	10	43	1159	7	12163	11829	245	0	0	61	245	11829	28
P13S0208	GZMU0041	P13	Sputum	208	10	T15357C	15357	T	C	0	synonymous_variant	ORF1b	3021	2918	85	1	0	17	85	2918	0	18652	18239	376	2	0	30	376	18239	5
P01N0201	GZMU0033	P01	Nose	201	21	A3625G	3625	A	G	0	synonymous_variant	ORF1a	106	102	4	0	0	102	0	0	4	99	95	2	0	0	95	2	0	2
P13T0214	GZMU0081	P13	Throat	214	16	T20840C	20840	T	C	0	non-synonymous_variant	ORF1b	97	95	2	0	0	0	2	95	0	99	97	2	0	0	0	2	97	0
P10S0208	GZMU0039	P10	Sputum	208	15	A3625G	3625	A	G	0	synonymous_variant	ORF1a	1113	1082	18	0	0	1082	8	5	18	1384	1345	28	0	0	1345	7	4	28
P13S0208	GZMU0041	P13	Sputum	208	10	T20840C	20840	T	C	0	non-synonymous_variant	ORF1b	1212	1178	26	0	0	3	26	1178	5	11147	10892	226	0	0	10	226	10892	19
P23N0226	GZMU0115	P23	Nose	226	15	T26524C	26524	T	C	0	start_lost	M	40	39	0	0	0	1	0	39	0	197	191	4	0	0	2	4	191	0
P10N0205	GZMU0024	P10	Nose	205	12	A1350G	1350	A	G	0	non-synonymous_variant	ORF1a	2076	2015	58	0	0	2015	2	1	58	2649	2573	54	4	0	2573	10	8	54
P13T0211	GZMU0075	P13	Throat	211	13	T4507C	4507	T	C	0	synonymous_variant	ORF1a	2559	2480	52	1	0	15	52	2480	11	5000	4848	102	1	0	16	102	4848	33
P10N0211	GZMU0077	P10	Nose	211	18	A3625G	3625	A	G	0	synonymous_variant	ORF1a	89	85	2	0	0	85	0	2	2	98	94	2	0	0	94	0	2	2
P10T0208	GZMU0045	P10	Throat	208	15	C10615T	10615	C	T	0	synonymous_variant	ORF1a	88	88	0	0	0	0	88	0	0	147	144	3	0	0	0	144	3	0
P10N0205	GZMU0024	P10	Nose	205	12	A4291G	4291	A	G	0	synonymous_variant	ORF1a	1391	1347	29	0	0	1347	11	4	29	1812	1754	37	0	0	1754	8	13	37
P13N0211	GZMU0078	P13	Nose	211	13	A14680G	14680	A	G	0	non-synonymous_variant	ORF1b	1940	1859	59	0	0	1859	13	9	59	2388	2309	49	0	0	2309	22	8	49
P13N0211	GZMU0078	P13	Nose	211	13	A1350G	1350	A	G	0	non-synonymous_variant	ORF1a	4538	4413	98	1	0	4413	25	1	98	5102	4966	105	4	0	4966	26	1	105
P24T0226	GZMU0113	P24	Throat	226	10	T26524C	26524	T	C	0	start_lost	M	99	95	2	0	0	1	2	95	1	339	327	7	1	0	0	7	327	4
P62T0207	GZMU0008	P62	Throat	207	17	T27013C	27013	T	C	0	non-synonymous_variant	M	224	213	5	0	0	3	5	213	3	339	320	7	0	1	5	7	320	7
P13N0211	GZMU0078	P13	Nose	211	13	T7562C	7562	T	C	0	non-synonymous_variant	ORF1a	1561	1532	27	0	0	1	27	1532	1	1791	1752	37	0	0	1	37	1752	1
P13S0208	GZMU0041	P13	Sputum	208	10	T7562C	7562	T	C	0	non-synonymous_variant	ORF1a	1064	1038	24	0	0	1	24	1038	1	10085	9859	209	0	0	11	209	9859	6
P13N0214	GZMU0083	P13	Nose	214	16	A14680G	14680	A	G	0	non-synonymous_variant	ORF1b	2785	2700	68	0	0	2700	11	6	68	4254	4145	89	0	0	4145	9	11	89
P13N0214	GZMU0083	P13	Nose	214	16	A8821G	8821	A	G	0	synonymous_variant	ORF1a	3374	3275	87	0	0	3275	8	4	87	4760	4645	100	0	0	4645	11	4	100
P13S0208	GZMU0041	P13	Sputum	208	10	T27687C	27687	T	C	0	synonymous_variant	ORF7a	2074	2001	65	1	0	4	65	2001	3	13483	13158	284	9	0	17	284	13158	15
P13T0211	GZMU0075	P13	Throat	211	13	A8821G	8821	A	G	0	synonymous_variant	ORF1a	2912	2833	70	0	0	2833	5	4	70	5127	4997	109	0	0	4997	15	6	109
P01N0201	GZMU0033	P01	Nose	201	21	A10620G	10620	A	G	0	non-synonymous_variant	ORF1a	138	133	5	0	0	133	0	0	5	94	89	2	0	0	89	3	0	2
P11S0208	GZMU0040	P11	Sputum	208	22	T17136A	17136	T	A	0	synonymous_variant	ORF1b	111	104	2	0	0	2	1	104	4	94	88	2	0	0	2	0	88	4
P13T0217	GZMU0095	P13	Throat	217	19	T4507C	4507	T	C	0	synonymous_variant	ORF1a	46	45	1	0	0	0	1	45	0	47	46	1	0	0	0	1	46	0
P13T0217	GZMU0095	P13	Throat	217	19	T27013C	27013	T	C	0	non-synonymous_variant	M	125	123	1	0	0	1	1	123	0	141	135	3	0	0	3	3	135	0
P13T0211	GZMU0075	P13	Throat	211	13	A25806G	25806	A	G	0	synonymous_variant	ORF3a	2892	2815	68	0	0	2815	5	4	68	5558	5420	120	0	0	5420	10	8	120
P13T0211	GZMU0075	P13	Throat	211	13	T1963A	1963	T	A	0	synonymous_variant	ORF1a	2445	2299	61	0	0	61	56	2299	29	5141	4932	111	0	0	111	60	4932	38
P13N0214	GZMU0083	P13	Nose	214	16	G29527A	29527	G	A	0	synonymous_variant	N	7096	7093	1	0	0	1	1	1	7093	9738	9520	211	0	0	211	1	6	9520
P13N0211	GZMU0078	P13	Nose	211	13	T27017A	27017	T	A	0	synonymous_variant	M	3043	2903	76	0	0	76	34	2903	30	3502	3363	76	0	0	76	35	3363	28
P05S0207	GZMU0006	P05	Sputum	207	37	T7562C	7562	T	C	0	non-synonymous_variant	ORF1a	42	41	1	0	0	0	1	41	0	46	45	1	0	0	0	1	45	0
P05S0207	GZMU0006	P05	Sputum	207	37	T27013C	27013	T	C	0	non-synonymous_variant	M	132	126	2	0	0	2	2	126	2	138	131	3	0	0	2	3	131	2
P10T0208	GZMU0045	P10	Throat	208	15	T27687C	27687	T	C	0	synonymous_variant	ORF7a	72	71	1	0	0	0	1	71	0	92	90	2	0	0	0	2	90	0
P03S0205	GZMU0072	P03	Sputum	205	23	A8821G	8821	A	G	0	synonymous_variant	ORF1a	73	71	2	0	0	71	0	0	2	91	89	2	0	0	89	0	0	2
P13T0214	GZMU0081	P13	Throat	214	16	T26524C	26524	T	C	0	start_lost	M	178	174	4	0	0	0	4	174	0	182	178	4	0	0	0	4	178	0
P73T0214	GZMU0086	P73	Throat	214	4	T15474C	15474	T	C	0	synonymous_variant	ORF1b	124	118	4	0	0	1	4	118	1	226	218	5	0	0	1	5	218	2
P10T0205	GZMU0023	P10	Throat	205	12	A3625G	3625	A	G	0	synonymous_variant	ORF1a	975	940	26	0	0	940	6	3	26	1171	1134	26	0	0	1134	8	3	26
P04T0208	GZMU0073	P04	Throat	208	20	T3721C	3721	T	C	0	synonymous_variant	ORF1a	40	39	1	0	0	0	1	39	0	45	44	1	0	0	0	1	44	0
P13N0214	GZMU0083	P13	Nose	214	16	T20840C	20840	T	C	0	non-synonymous_variant	ORF1b	2386	2338	43	0	0	2	43	2338	3	3489	3401	78	0	0	3	78	3401	7
P01N0207	GZMU0010	P01	Nose	207	27	A25806G	25806	A	G	0	synonymous_variant	ORF3a	766	743	19	0	0	743	4	0	19	1162	1128	26	0	0	1128	7	1	26
P03S0205	GZMU0072	P03	Sputum	205	23	T15474C	15474	T	C	0	synonymous_variant	ORF1b	83	81	2	0	0	0	2	81	0	89	87	2	0	0	0	2	87	0
P62T0207	GZMU0008	P62	Throat	207	17	T15474C	15474	T	C	0	synonymous_variant	ORF1b	127	125	2	0	0	0	2	125	0	178	174	4	0	0	0	4	174	0
P13N0211	GZMU0078	P13	Nose	211	13	A4291G	4291	A	G	0	synonymous_variant	ORF1a	3484	3360	74	0	0	3360	33	17	74	3703	3557	84	0	0	3557	39	23	84
P01N0207	GZMU0010	P01	Nose	207	27	A10620G	10620	A	G	0	non-synonymous_variant	ORF1a	1144	1098	29	0	0	1098	10	7	29	1578	1521	36	0	0	1521	13	8	36
P13N0214	GZMU0083	P13	Nose	214	16	T4507C	4507	T	C	0	synonymous_variant	ORF1a	2797	2692	67	3	0	16	67	2692	19	3993	3855	92	3	0	21	92	3855	22
P13T0211	GZMU0075	P13	Throat	211	13	T15474C	15474	T	C	0	synonymous_variant	ORF1b	3967	3861	90	0	0	7	90	3861	9	7396	7174	171	0	0	29	171	7174	22
P13N0214	GZMU0083	P13	Nose	214	16	T1963A	1963	T	A	0	synonymous_variant	ORF1a	2576	2434	62	0	0	62	38	2434	42	3658	3481	85	1	0	85	40	3481	51
P01N0201	GZMU0033	P01	Nose	201	21	A309G	309	A	G	0	non-synonymous_variant	ORF1a	75	67	4	0	0	67	0	4	4	43	38	1	0	0	38	2	2	1
P01T0129	GZMU0051	P01	Throat	129	18	T17136A	17136	T	A	0	synonymous_variant	ORF1b	225	212	4	0	0	4	4	212	5	172	160	4	0	0	4	3	160	5
P13T0217	GZMU0095	P13	Throat	217	19	C28854T	28854	C	T	0	non-synonymous_variant	N	120	120	0	0	0	0	120	0	0	129	126	3	0	0	0	126	3	0
P13T0217	GZMU0095	P13	Throat	217	19	T19896C	19896	T	C	0	synonymous_variant	ORF1b	96	91	4	0	0	0	4	91	1	129	125	3	0	0	0	3	125	1
P24T0226	GZMU0113	P24	Throat	226	10	T27013C	27013	T	C	0	non-synonymous_variant	M	239	234	5	0	0	0	5	234	0	639	617	15	0	1	6	15	617	1
P13T0211	GZMU0075	P13	Throat	211	13	T7562C	7562	T	C	0	non-synonymous_variant	ORF1a	1933	1886	45	0	0	2	45	1886	0	2802	2729	66	0	0	7	66	2729	0
P13T0211	GZMU0075	P13	Throat	211	13	T15909C	15909	T	C	0	synonymous_variant	ORF1b	3920	3740	113	0	0	30	113	3740	37	7206	6957	170	0	0	36	170	6957	43
P13N0214	GZMU0083	P13	Nose	214	16	T15909C	15909	T	C	0	synonymous_variant	ORF1b	4905	4753	108	0	0	14	108	4753	30	6759	6534	160	0	0	27	160	6534	38
P13T0211	GZMU0075	P13	Throat	211	13	T3721C	3721	T	C	0	synonymous_variant	ORF1a	2128	2071	40	0	0	11	40	2071	6	3668	3548	87	0	0	21	87	3548	12
P01N0207	GZMU0010	P01	Nose	207	27	A3625G	3625	A	G	0	synonymous_variant	ORF1a	985	954	23	0	0	954	7	1	23	1432	1388	34	1	0	1388	8	1	34
P03S0205	GZMU0072	P03	Sputum	205	23	A3625G	3625	A	G	0	synonymous_variant	ORF1a	112	110	2	0	0	110	0	0	2	126	123	3	0	0	123	0	0	3
P05S0207	GZMU0006	P05	Sputum	207	37	A14680G	14680	A	G	0	non-synonymous_variant	ORF1b	37	35	1	0	0	35	1	0	1	42	40	1	0	0	40	1	0	1
P13T0217	GZMU0095	P13	Throat	217	19	G6819T	6819	G	T	0	non-synonymous_variant	ORF1a	43	43	0	0	0	0	0	0	43	42	41	1	0	0	0	0	1	41
P13S0208	GZMU0041	P13	Sputum	208	10	T306C	306	T	C	0	non-synonymous_variant	ORF1a	1778	1666	96	0	0	13	96	1666	3	12288	11939	293	0	0	26	293	11939	30
P10S0208	GZMU0039	P10	Sputum	208	15	A1350G	1350	A	G	0	non-synonymous_variant	ORF1a	1409	1368	38	1	0	1368	1	1	38	2207	2138	53	12	0	2138	4	0	53
P11S0208	GZMU0040	P11	Sputum	208	22	A309G	309	A	G	0	non-synonymous_variant	ORF1a	90	86	2	0	0	86	2	0	2	83	77	2	0	0	77	3	1	2
P10T0211	GZMU0074	P10	Throat	211	18	T17142C	17142	T	C	0	synonymous_variant	ORF1b	301	290	10	0	0	1	10	290	0	413	403	10	0	0	0	10	403	0
P01N0129	GZMU0052	P01	Nose	129	18	A4291G	4291	A	G	0	synonymous_variant	ORF1a	70	65	3	0	0	65	1	1	3	41	39	1	0	0	39	0	1	1
P13T0217	GZMU0095	P13	Throat	217	19	T21698C	21698	T	C	0	non-synonymous_variant	S	30	28	0	0	0	2	0	28	0	41	38	1	0	0	2	1	38	0
P10S0208	GZMU0039	P10	Sputum	208	15	T7562C	7562	T	C	0	non-synonymous_variant	ORF1a	467	452	13	0	0	0	13	452	2	531	515	13	1	0	0	13	515	2
P13T0211	GZMU0075	P13	Throat	211	13	T20135C	20135	T	C	0	non-synonymous_variant	ORF1b	3691	3496	113	0	0	43	113	3496	39	6874	6573	169	0	0	78	169	6573	54
P10N0205	GZMU0024	P10	Nose	205	12	T27687C	27687	T	C	0	synonymous_variant	ORF7a	1497	1458	39	0	0	0	39	1458	0	1993	1938	49	0	0	6	49	1938	0
P13N0211	GZMU0078	P13	Nose	211	13	A8821G	8821	A	G	0	synonymous_variant	ORF1a	2462	2373	68	0	0	2373	10	11	68	2719	2630	67	0	0	2630	14	8	67
P13T0211	GZMU0075	P13	Throat	211	13	T8323C	8323	T	C	0	synonymous_variant	ORF1a	2538	2422	65	0	0	25	65	2422	26	4704	4526	116	0	0	36	116	4526	26
P10T0205	GZMU0023	P10	Throat	205	12	A309G	309	A	G	0	non-synonymous_variant	ORF1a	572	544	14	0	0	544	6	8	14	724	688	18	0	0	688	6	12	18
P03S0205	GZMU0072	P03	Sputum	205	23	A1350G	1350	A	G	0	non-synonymous_variant	ORF1a	127	122	4	0	0	122	0	1	4	160	155	4	0	0	155	0	1	4
P62T0207	GZMU0008	P62	Throat	207	17	G14335A	14335	G	A	0	non-synonymous_variant	ORF1b	69	69	0	0	0	0	0	0	69	80	77	2	0	0	2	0	1	77
P24T0226	GZMU0113	P24	Throat	226	10	T27687C	27687	T	C	0	synonymous_variant	ORF7a	189	183	6	0	0	0	6	183	0	399	387	10	1	0	0	10	387	1
P10T0205	GZMU0023	P10	Throat	205	12	T4507C	4507	T	C	0	synonymous_variant	ORF1a	566	541	18	0	0	4	18	541	3	636	611	16	0	0	4	16	611	5
P13N0211	GZMU0078	P13	Nose	211	13	T15474C	15474	T	C	0	synonymous_variant	ORF1b	3659	3554	85	1	0	11	85	3554	8	4053	3931	103	1	0	7	103	3931	11
P13N0214	GZMU0083	P13	Nose	214	16	T19896C	19896	T	C	0	synonymous_variant	ORF1b	5476	5268	183	1	0	16	183	5268	8	7440	7212	190	1	0	23	190	7212	14
P01N0207	GZMU0010	P01	Nose	207	27	A4291G	4291	A	G	0	synonymous_variant	ORF1a	897	855	24	0	0	855	13	5	24	1288	1222	33	0	0	1222	27	6	33
P01N0129	GZMU0052	P01	Nose	129	18	A309G	309	A	G	0	non-synonymous_variant	ORF1a	49	46	2	0	0	46	0	1	2	39	37	1	0	0	37	0	1	1
P24T0226	GZMU0113	P24	Throat	226	10	A309G	309	A	G	0	non-synonymous_variant	ORF1a	143	128	6	0	0	128	5	4	6	389	364	10	0	0	364	7	8	10
P13N0214	GZMU0083	P13	Nose	214	16	T20135C	20135	T	C	0	non-synonymous_variant	ORF1b	4007	3800	100	0	0	48	100	3800	59	5507	5253	142	0	0	46	142	5253	66
P10T0211	GZMU0074	P10	Throat	211	18	T15474C	15474	T	C	0	synonymous_variant	ORF1b	335	326	8	0	0	1	8	326	0	465	451	12	0	0	1	12	451	1
P04T0208	GZMU0073	P04	Throat	208	20	A4291G	4291	A	G	0	synonymous_variant	ORF1a	99	94	3	0	0	94	1	1	3	116	110	3	0	0	110	1	2	3
P06S0208	GZMU0037	P06	Sputum	208	17	T27013C	27013	T	C	0	non-synonymous_variant	M	314	294	7	0	0	11	7	294	2	580	545	15	0	0	16	15	545	4
P13T0214	GZMU0081	P13	Throat	214	16	C10833T	10833	C	T	0	non-synonymous_variant	ORF1a	111	108	3	0	0	0	108	3	0	116	113	3	0	0	0	113	3	0
P05S0207	GZMU0006	P05	Sputum	207	37	T1963A	1963	T	A	0	synonymous_variant	ORF1a	62	56	0	0	0	0	3	56	3	77	68	2	0	0	2	3	68	4
P01N0207	GZMU0010	P01	Nose	207	27	A309G	309	A	G	0	non-synonymous_variant	ORF1a	718	676	24	0	0	676	9	9	24	1000	960	26	0	0	960	3	11	26
P24T0226	GZMU0113	P24	Throat	226	10	T19896C	19896	T	C	0	synonymous_variant	ORF1b	254	246	8	0	0	0	8	246	0	690	670	18	1	0	1	18	670	0
P73T0214	GZMU0086	P73	Throat	214	4	T26524C	26524	T	C	0	start_lost	M	49	47	2	0	0	0	2	47	0	153	148	4	0	0	1	4	148	0
P10S0208	GZMU0039	P10	Sputum	208	15	A4291G	4291	A	G	0	synonymous_variant	ORF1a	1028	987	25	0	0	987	8	8	25	1299	1255	34	0	0	1255	6	4	34
P01N0129	GZMU0052	P01	Nose	129	18	T17136A	17136	T	A	0	synonymous_variant	ORF1b	33	31	1	0	0	1	0	31	1	38	34	1	0	0	1	1	34	2
P10N0205	GZMU0024	P10	Nose	205	12	T20840C	20840	T	C	0	non-synonymous_variant	ORF1b	717	693	23	0	0	1	23	693	0	948	917	25	0	0	5	25	917	1
P03S0205	GZMU0072	P03	Sputum	205	23	A23403G	23403	A	G	0	non-synonymous_variant	S	187	181	6	0	0	181	0	0	6	227	220	6	0	0	220	0	1	6
P06S0208	GZMU0037	P06	Sputum	208	17	A25806G	25806	A	G	0	synonymous_variant	ORF3a	190	182	4	0	0	182	3	1	4	340	328	9	0	0	328	3	0	9
P13N0214	GZMU0083	P13	Nose	214	16	T7562C	7562	T	C	0	non-synonymous_variant	ORF1a	1957	1905	49	0	0	2	49	1905	1	3096	3010	82	0	0	2	82	3010	2
P10S0208	GZMU0039	P10	Sputum	208	15	T27687C	27687	T	C	0	synonymous_variant	ORF7a	908	884	24	0	0	0	24	884	0	1093	1061	29	1	0	2	29	1061	0
P01N0129	GZMU0052	P01	Nose	129	18	A10620G	10620	A	G	0	non-synonymous_variant	ORF1a	84	79	3	0	0	79	1	1	3	75	70	2	0	0	70	3	0	2
P10T0211	GZMU0074	P10	Throat	211	18	A14680G	14680	A	G	0	non-synonymous_variant	ORF1b	147	142	3	0	0	142	1	1	3	225	217	6	0	0	217	1	1	6
P23N0226	GZMU0115	P23	Nose	226	15	T15357C	15357	T	C	0	synonymous_variant	ORF1b	212	210	2	0	0	0	2	210	0	375	363	10	0	0	2	10	363	0
P13S0208	GZMU0041	P13	Sputum	208	10	T13422C	13422	T	C	0	non-synonymous_variant	ORF1a	2578	2420	111	1	0	39	111	2420	7	16332	15752	436	6	1	108	436	15752	30
P73T0214	GZMU0086	P73	Throat	214	4	A309G	309	A	G	0	non-synonymous_variant	ORF1a	163	155	5	0	0	155	2	1	5	336	321	9	0	0	321	3	3	9
P10T0211	GZMU0074	P10	Throat	211	18	A4291G	4291	A	G	0	synonymous_variant	ORF1a	354	343	9	0	0	343	2	0	9	485	465	13	0	0	465	2	5	13
P01T0129	GZMU0051	P01	Throat	129	18	T27013C	27013	T	C	0	non-synonymous_variant	M	424	402	10	0	0	10	10	402	2	372	347	10	0	0	12	10	347	3
P10N0211	GZMU0077	P10	Nose	211	18	T19896C	19896	T	C	0	synonymous_variant	ORF1b	122	119	2	0	0	1	2	119	0	148	144	4	0	0	0	4	144	0
P10T0208	GZMU0045	P10	Throat	208	15	A8821G	8821	A	G	0	synonymous_variant	ORF1a	29	27	1	0	0	27	1	0	1	37	36	1	0	0	36	0	0	1
P10T0211	GZMU0074	P10	Throat	211	18	T4507C	4507	T	C	0	synonymous_variant	ORF1a	221	211	5	1	0	3	5	211	1	296	285	8	1	0	1	8	285	1
P10T0205	GZMU0023	P10	Throat	205	12	T19896C	19896	T	C	0	synonymous_variant	ORF1b	1212	1164	42	1	0	4	42	1164	1	1402	1355	38	1	0	6	38	1355	2
P13N0211	GZMU0078	P13	Nose	211	13	T20840C	20840	T	C	0	non-synonymous_variant	ORF1b	1677	1626	47	0	0	3	47	1626	1	1876	1820	51	0	0	3	51	1820	2
P10S0208	GZMU0039	P10	Sputum	208	15	A10620G	10620	A	G	0	non-synonymous_variant	ORF1a	1248	1197	36	0	0	1197	10	5	36	1725	1654	47	1	0	1654	18	5	47
P13N0214	GZMU0083	P13	Nose	214	16	T8323C	8323	T	C	0	synonymous_variant	ORF1a	2846	2705	98	1	0	17	98	2705	25	4188	4021	115	2	0	24	115	4021	26
P10T0211	GZMU0074	P10	Throat	211	18	T27017A	27017	T	A	0	synonymous_variant	M	328	319	5	0	0	5	2	319	2	509	489	14	0	0	14	2	489	4
P01N0207	GZMU0010	P01	Nose	207	27	T7562C	7562	T	C	0	non-synonymous_variant	ORF1a	358	348	10	0	0	0	10	348	0	508	493	14	0	0	0	14	493	1
P13T0211	GZMU0075	P13	Throat	211	13	T15357C	15357	T	C	0	synonymous_variant	ORF1b	4723	4544	166	0	0	12	166	4544	1	9643	9350	266	0	0	26	266	9350	1
P04T0208	GZMU0073	P04	Throat	208	20	C8782T	8782	C	T	0	synonymous_variant	ORF1a	126	126	0	0	0	0	126	0	0	145	141	4	0	0	0	141	4	0
P10N0211	GZMU0077	P10	Nose	211	18	T15357C	15357	T	C	0.052632	synonymous_variant	ORF1b	139	131	8	0	0	0	8	131	0	152	145	7	0	0	0	7	145	0
P01N0201	GZMU0033	P01	Nose	201	21	T20840C	20840	T	C	0	non-synonymous_variant	ORF1b	39	39	0	0	0	0	0	39	0	36	35	1	0	0	0	1	35	0
P01T0129	GZMU0051	P01	Throat	129	18	A14680G	14680	A	G	0.052632	non-synonymous_variant	ORF1b	119	111	7	0	0	111	1	0	7	103	98	5	0	0	98	0	0	5
P05S0207	GZMU0006	P05	Sputum	207	37	T15909C	15909	T	C	0	synonymous_variant	ORF1b	93	87	4	0	0	0	4	87	2	108	103	3	0	0	0	3	103	2
P06S0208	GZMU0037	P06	Sputum	208	17	T26524C	26524	T	C	0	start_lost	M	150	147	2	0	0	0	2	147	1	180	173	5	0	0	1	5	173	1
P10T0208	GZMU0045	P10	Throat	208	15	C10818T	10818	C	T	0	non-synonymous_variant	ORF1a	28	28	0	0	0	0	28	0	0	36	35	1	0	0	0	35	1	0
P23N0226	GZMU0115	P23	Nose	226	15	A309G	309	A	G	0	non-synonymous_variant	ORF1a	101	96	2	0	0	96	1	2	2	180	169	5	0	0	169	4	2	5
P10N0205	GZMU0024	P10	Nose	205	12	T27017A	27017	T	A	0	synonymous_variant	M	1467	1393	46	0	0	46	10	1393	18	1862	1775	52	0	0	52	18	1775	17
P10S0208	GZMU0039	P10	Sputum	208	15	A309G	309	A	G	0	non-synonymous_variant	ORF1a	623	592	16	0	0	592	7	8	16	822	783	23	0	0	783	10	6	23
P13T0211	GZMU0075	P13	Throat	211	13	T17142C	17142	T	C	0	synonymous_variant	ORF1b	2964	2839	118	1	0	6	118	2839	0	6333	6136	178	0	0	18	178	6136	1
P73T0214	GZMU0086	P73	Throat	214	4	T15909C	15909	T	C	0	synonymous_variant	ORF1b	165	155	6	0	0	1	6	155	3	320	300	9	0	0	3	9	300	8
P13T0211	GZMU0075	P13	Throat	211	13	T22114C	22114	T	C	0	synonymous_variant	S	2145	2021	78	0	0	19	78	2021	27	3729	3564	105	0	0	24	105	3564	36
P06S0208	GZMU0037	P06	Sputum	208	17	T20840C	20840	T	C	0	non-synonymous_variant	ORF1b	102	99	3	0	0	0	3	99	0	142	138	4	0	0	0	4	138	0
P13T0211	GZMU0075	P13	Throat	211	13	T306C	306	T	C	0	non-synonymous_variant	ORF1a	2967	2834	123	0	0	5	123	2834	5	5893	5703	166	0	0	13	166	5703	11
P23N0226	GZMU0115	P23	Nose	226	15	A1350G	1350	A	G	0	non-synonymous_variant	ORF1a	172	167	5	0	0	167	0	0	5	318	307	9	0	0	307	2	0	9
P13N0211	GZMU0078	P13	Nose	211	13	A25806G	25806	A	G	0	synonymous_variant	ORF3a	2261	2160	78	0	0	2160	19	4	78	2671	2574	76	0	0	2574	15	6	76
P10T0211	GZMU0074	P10	Throat	211	18	T15357C	15357	T	C	0	synonymous_variant	ORF1b	448	437	10	0	0	0	10	437	1	629	607	18	0	0	4	18	607	0
P06S0208	GZMU0037	P06	Sputum	208	17	A8821G	8821	A	G	0	synonymous_variant	ORF1a	138	131	7	0	0	131	0	0	7	244	237	7	0	0	237	0	0	7
P13N0214	GZMU0083	P13	Nose	214	16	T3721C	3721	T	C	0	synonymous_variant	ORF1a	2251	2168	67	0	0	11	67	2168	5	3191	3080	92	0	0	16	92	3080	3
P11S0208	GZMU0040	P11	Sputum	208	22	T15474C	15474	T	C	0	synonymous_variant	ORF1b	76	73	3	0	0	0	3	73	0	69	67	2	0	0	0	2	67	0
P13N0211	GZMU0078	P13	Nose	211	13	T15909C	15909	T	C	0	synonymous_variant	ORF1b	3809	3639	125	0	0	16	125	3639	29	4258	4091	124	1	0	11	124	4091	31
P06S0208	GZMU0037	P06	Sputum	208	17	T15474C	15474	T	C	0.052632	synonymous_variant	ORF1b	210	197	12	0	0	1	12	197	0	366	345	19	0	0	1	19	345	1
P10T0211	GZMU0074	P10	Throat	211	18	A8821G	8821	A	G	0	synonymous_variant	ORF1a	210	201	8	0	0	201	1	0	8	308	295	9	0	0	295	3	1	9
P23N0226	GZMU0115	P23	Nose	226	15	A25806G	25806	A	G	0	synonymous_variant	ORF3a	41	39	2	0	0	39	0	0	2	171	165	5	0	0	165	0	1	5
P13T0214	GZMU0081	P13	Throat	214	16	T15474C	15474	T	C	0	synonymous_variant	ORF1b	205	198	6	0	0	1	6	198	0	205	197	6	0	0	2	6	197	0
P13N0214	GZMU0083	P13	Nose	214	16	T21679C	21679	T	C	0	synonymous_variant	S	3564	3448	103	0	0	6	103	3448	7	5116	4945	150	0	0	11	150	4945	10
P01N0129	GZMU0052	P01	Nose	129	18	T21698C	21698	T	C	0	non-synonymous_variant	S	42	40	1	0	0	1	1	40	0	34	32	1	0	0	1	1	32	0
P04T0208	GZMU0073	P04	Throat	208	20	T27017A	27017	T	A	0	synonymous_variant	M	107	100	4	0	0	4	2	100	1	136	126	4	0	0	4	3	126	3
P23N0226	GZMU0115	P23	Nose	226	15	T27013C	27013	T	C	0	non-synonymous_variant	M	157	153	2	0	0	2	2	153	0	339	322	10	0	0	3	10	322	4
P13T0214	GZMU0081	P13	Throat	214	16	T27687C	27687	T	C	0	synonymous_variant	ORF7a	234	226	7	0	0	1	7	226	0	237	228	7	0	0	1	7	228	1
P03S0205	GZMU0072	P03	Sputum	205	23	T15909C	15909	T	C	0	synonymous_variant	ORF1b	141	133	5	0	0	1	5	133	2	169	161	5	0	0	1	5	161	2
P10T0211	GZMU0074	P10	Throat	211	18	A10620G	10620	A	G	0	non-synonymous_variant	ORF1a	423	407	11	0	0	407	3	2	11	574	552	17	0	0	552	3	2	17
P13N0211	GZMU0078	P13	Nose	211	13	T1963A	1963	T	A	0	synonymous_variant	ORF1a	2253	2107	50	0	0	50	62	2107	34	2425	2271	72	0	0	72	49	2271	33
P04T0208	GZMU0073	P04	Throat	208	20	T20840C	20840	T	C	0	non-synonymous_variant	ORF1b	59	57	2	0	0	0	2	57	0	67	65	2	0	0	0	2	65	0
P13N0214	GZMU0083	P13	Nose	214	16	T15357C	15357	T	C	0	synonymous_variant	ORF1b	5590	5418	165	0	0	6	165	5418	1	7593	7354	227	0	0	10	227	7354	2
P01N0207	GZMU0010	P01	Nose	207	27	T1963A	1963	T	A	0	synonymous_variant	ORF1a	595	537	24	0	0	24	25	537	9	832	754	25	0	0	25	37	754	16
P13T0211	GZMU0075	P13	Throat	211	13	T14679C	14679	T	C	0	synonymous_variant	ORF1b	2875	2699	124	0	0	32	124	2699	20	5588	5347	168	0	0	53	168	5347	20
P04T0208	GZMU0073	P04	Throat	208	20	T15474C	15474	T	C	0	synonymous_variant	ORF1b	110	105	3	0	0	1	3	105	1	133	127	4	0	0	1	4	127	1
P10N0205	GZMU0024	P10	Nose	205	12	T7562C	7562	T	C	0	non-synonymous_variant	ORF1a	597	580	16	0	0	1	16	580	0	798	772	24	0	0	2	24	772	0
P73T0214	GZMU0086	P73	Throat	214	4	T3721C	3721	T	C	0	synonymous_variant	ORF1a	88	85	2	0	0	1	2	85	0	166	159	5	0	0	2	5	159	0
P03S0205	GZMU0072	P03	Sputum	205	23	T4507C	4507	T	C	0	synonymous_variant	ORF1a	52	50	1	0	0	0	1	50	1	66	62	2	0	0	1	2	62	1
P10N0211	GZMU0077	P10	Nose	211	18	T7562C	7562	T	C	0	non-synonymous_variant	ORF1a	31	30	1	0	0	0	1	30	0	33	32	1	0	0	0	1	32	0
P10N0211	GZMU0077	P10	Nose	211	18	T17142C	17142	T	C	0	synonymous_variant	ORF1b	89	86	3	0	0	0	3	86	0	99	96	3	0	0	0	3	96	0
P10T0208	GZMU0045	P10	Throat	208	15	T15357C	15357	T	C	0	synonymous_variant	ORF1b	84	82	2	0	0	0	2	82	0	131	126	4	1	0	0	4	126	0
P10T0205	GZMU0023	P10	Throat	205	12	T7562C	7562	T	C	0	non-synonymous_variant	ORF1a	443	429	13	0	0	0	13	429	1	490	474	15	0	0	0	15	474	1
P24T0226	GZMU0113	P24	Throat	226	10	A4291G	4291	A	G	0	synonymous_variant	ORF1a	164	152	5	0	0	152	7	0	5	294	274	9	0	0	274	10	1	9
P73T0214	GZMU0086	P73	Throat	214	4	T17142C	17142	T	C	0	synonymous_variant	ORF1b	112	108	4	0	0	0	4	108	0	261	253	8	0	0	0	8	253	0
P13T0211	GZMU0075	P13	Throat	211	13	T21679C	21679	T	C	0	synonymous_variant	S	3491	3340	124	1	0	13	124	3340	13	6032	5796	185	0	0	35	185	5796	16
P13T0214	GZMU0081	P13	Throat	214	16	A309G	309	A	G	0	non-synonymous_variant	ORF1a	157	148	4	0	0	148	4	1	4	163	155	5	0	0	155	3	0	5
P06S0208	GZMU0037	P06	Sputum	208	17	A1350G	1350	A	G	0	non-synonymous_variant	ORF1a	286	280	5	0	0	280	1	0	5	618	598	19	0	0	598	1	0	19
P13T0217	GZMU0095	P13	Throat	217	19	C10833T	10833	C	T	0	non-synonymous_variant	ORF1a	46	45	1	0	0	0	45	1	0	65	63	2	0	0	0	63	2	0
P03S0205	GZMU0072	P03	Sputum	205	23	A10620G	10620	A	G	0	non-synonymous_variant	ORF1a	127	121	5	0	0	121	1	0	5	162	153	5	0	0	153	3	1	5
P06S0208	GZMU0037	P06	Sputum	208	17	T27687C	27687	T	C	0	synonymous_variant	ORF7a	181	171	9	0	0	1	9	171	0	258	250	8	0	0	0	8	250	0
P05S0207	GZMU0006	P05	Sputum	207	37	T3721C	3721	T	C	0	synonymous_variant	ORF1a	28	27	1	0	0	0	1	27	0	32	31	1	0	0	0	1	31	0
P13T0214	GZMU0081	P13	Throat	214	16	T7562C	7562	T	C	0	non-synonymous_variant	ORF1a	65	63	2	0	0	0	2	63	0	64	62	2	0	0	0	2	62	0
P13T0217	GZMU0095	P13	Throat	217	19	A8821G	8821	A	G	0	synonymous_variant	ORF1a	48	46	2	0	0	46	0	0	2	64	60	2	0	0	60	0	2	2
P23N0226	GZMU0115	P23	Nose	226	15	T4507C	4507	T	C	0	synonymous_variant	ORF1a	67	66	0	0	0	1	0	66	0	160	152	5	0	0	2	5	152	1
P10T0205	GZMU0023	P10	Throat	205	12	T15474C	15474	T	C	0	synonymous_variant	ORF1b	892	857	31	0	0	4	31	857	0	1082	1043	34	0	0	4	34	1043	1
P05S0207	GZMU0006	P05	Sputum	207	37	T27017A	27017	T	A	0	synonymous_variant	M	60	58	2	0	0	2	0	58	0	63	61	2	0	0	2	0	61	0
P73T0214	GZMU0086	P73	Throat	214	4	A1350G	1350	A	G	0	non-synonymous_variant	ORF1a	299	290	8	0	0	290	1	0	8	598	574	19	1	0	574	2	2	19
P10S0208	GZMU0039	P10	Sputum	208	15	T20840C	20840	T	C	0	non-synonymous_variant	ORF1b	509	492	16	0	0	1	16	492	0	597	576	19	0	0	2	19	576	0
P10N0205	GZMU0024	P10	Nose	205	12	A8821G	8821	A	G	0	synonymous_variant	ORF1a	983	943	38	0	0	943	2	0	38	1316	1267	42	0	0	1267	5	2	42
P10N0211	GZMU0077	P10	Nose	211	18	A4291G	4291	A	G	0	synonymous_variant	ORF1a	82	79	3	0	0	79	0	0	3	94	89	3	0	0	89	1	1	3
P11S0208	GZMU0040	P11	Sputum	208	22	T27017A	27017	T	A	0	synonymous_variant	M	103	95	4	0	0	4	3	95	1	94	87	3	0	0	3	3	87	1
P73T0214	GZMU0086	P73	Throat	214	4	A3625G	3625	A	G	0	synonymous_variant	ORF1a	204	193	8	0	0	193	2	1	8	407	380	13	0	0	380	8	6	13
P13N0214	GZMU0083	P13	Nose	214	16	T22114C	22114	T	C	0	synonymous_variant	S	2206	2069	87	0	0	16	87	2069	34	3144	2977	101	0	0	29	101	2977	37
P10T0211	GZMU0074	P10	Throat	211	18	T19896C	19896	T	C	0	synonymous_variant	ORF1b	472	452	19	0	0	1	19	452	0	745	714	24	0	0	5	24	714	2
P04T0208	GZMU0073	P04	Throat	208	20	T26524C	26524	T	C	0.052632	start_lost	M	76	71	4	0	0	1	4	71	0	100	94	6	0	0	0	6	94	0
P01N0207	GZMU0010	P01	Nose	207	27	T15474C	15474	T	C	0	synonymous_variant	ORF1b	850	815	32	0	0	1	32	815	2	1240	1192	40	1	0	5	40	1192	2
P01T0129	GZMU0051	P01	Throat	129	18	T20840C	20840	T	C	0.05303	non-synonymous_variant	ORF1b	125	118	7	0	0	0	7	118	0	100	95	5	0	0	0	5	95	0
P10N0211	GZMU0077	P10	Nose	211	18	T27017A	27017	T	A	0	synonymous_variant	M	101	93	4	0	0	4	2	93	2	123	115	4	0	0	4	2	115	2
P13T0214	GZMU0081	P13	Throat	214	16	A3625G	3625	A	G	0	synonymous_variant	ORF1a	209	199	7	0	0	199	2	1	7	215	206	7	0	0	206	0	2	7
P01T0129	GZMU0051	P01	Throat	129	18	A4291G	4291	A	G	0	synonymous_variant	ORF1a	288	276	9	0	0	276	2	1	9	243	233	8	0	0	233	2	0	8
P10N0211	GZMU0077	P10	Nose	211	18	G6819T	6819	G	T	0	non-synonymous_variant	ORF1a	86	85	1	0	0	0	0	1	85	91	88	3	0	0	0	0	3	88
P73T0214	GZMU0086	P73	Throat	214	4	A4291G	4291	A	G	0	synonymous_variant	ORF1a	188	180	6	0	0	180	2	0	6	364	345	12	0	0	345	6	1	12
P10N0205	GZMU0024	P10	Nose	205	12	T4507C	4507	T	C	0	synonymous_variant	ORF1a	842	805	23	1	0	6	23	805	7	1115	1060	37	1	0	10	37	1060	7
P10T0208	GZMU0045	P10	Throat	208	15	T27017A	27017	T	A	0	synonymous_variant	M	38	34	2	0	0	2	2	34	0	60	56	2	0	0	2	2	56	0
P10T0211	GZMU0074	P10	Throat	211	18	T3721C	3721	T	C	0	synonymous_variant	ORF1a	163	157	6	0	0	0	6	157	0	210	202	7	0	0	0	7	202	1
P23N0226	GZMU0115	P23	Nose	226	15	T3721C	3721	T	C	0	synonymous_variant	ORF1a	63	60	3	0	0	0	3	60	0	120	115	4	0	0	1	4	115	0
P10T0211	GZMU0074	P10	Throat	211	18	A1350G	1350	A	G	0	non-synonymous_variant	ORF1a	461	447	13	0	0	447	1	0	13	656	631	22	0	0	631	1	2	22
P13T0211	GZMU0075	P13	Throat	211	13	C10833T	10833	C	T	0	non-synonymous_variant	ORF1a	2793	2699	92	0	0	0	2699	92	2	4945	4777	166	0	0	1	4777	166	1
P01N0207	GZMU0010	P01	Nose	207	27	T27017A	27017	T	A	0	synonymous_variant	M	912	853	29	0	0	29	16	853	14	1368	1285	46	0	0	46	20	1285	17
P10T0211	GZMU0074	P10	Throat	211	18	T21679C	21679	T	C	0	synonymous_variant	S	237	229	6	0	0	1	6	229	1	446	428	15	0	0	2	15	428	1
P13N0214	GZMU0083	P13	Nose	214	16	T21698C	21698	T	C	0	non-synonymous_variant	S	2688	2575	92	0	0	16	92	2575	5	3981	3816	134	0	0	18	134	3816	13
P10T0205	GZMU0023	P10	Throat	205	12	T1963A	1963	T	A	0	synonymous_variant	ORF1a	592	538	22	0	0	22	23	538	9	713	658	24	0	0	24	20	658	11
P03S0205	GZMU0072	P03	Sputum	205	23	T26524C	26524	T	C	0	start_lost	M	65	63	2	0	0	0	2	63	0	89	86	3	0	0	0	3	86	0
P10S0208	GZMU0039	P10	Sputum	208	15	T1963A	1963	T	A	0	synonymous_variant	ORF1a	677	602	30	1	0	30	31	602	13	885	802	30	1	0	30	26	802	26
P62T0207	GZMU0008	P62	Throat	207	17	T20840C	20840	T	C	0	non-synonymous_variant	ORF1b	70	67	2	0	0	1	2	67	0	88	84	3	0	0	1	3	84	0
P73T0214	GZMU0086	P73	Throat	214	4	A8821G	8821	A	G	0	synonymous_variant	ORF1a	100	98	2	0	0	98	0	0	2	205	194	7	0	0	194	1	3	7
P13N0211	GZMU0078	P13	Nose	211	13	T4507C	4507	T	C	0	synonymous_variant	ORF1a	2235	2151	65	0	0	10	65	2151	9	2441	2336	84	0	0	13	84	2336	8
P10S0208	GZMU0039	P10	Sputum	208	15	T15474C	15474	T	C	0	synonymous_variant	ORF1b	957	920	30	0	0	3	30	920	4	1162	1117	40	0	0	2	40	1117	3
P24T0226	GZMU0113	P24	Throat	226	10	C28854T	28854	C	T	0	non-synonymous_variant	N	257	257	0	0	0	0	257	0	0	841	812	29	0	0	0	812	29	0
P13N0211	GZMU0078	P13	Nose	211	13	T15357C	15357	T	C	0	synonymous_variant	ORF1b	4443	4262	174	0	0	7	174	4262	0	4811	4640	166	0	0	5	166	4640	0
P10T0205	GZMU0023	P10	Throat	205	12	T21698C	21698	T	C	0	non-synonymous_variant	S	645	606	28	0	0	8	28	606	3	722	687	25	0	0	7	25	687	3
P13N0214	GZMU0083	P13	Nose	214	16	T14679C	14679	T	C	0	synonymous_variant	ORF1b	3040	2873	109	0	0	33	109	2873	25	4529	4315	157	0	0	34	157	4315	23
P13S0208	GZMU0041	P13	Sputum	208	10	T17142C	17142	T	C	0	synonymous_variant	ORF1b	1849	1782	57	0	0	8	57	1782	2	10959	10531	381	4	0	35	381	10531	8
P01T0129	GZMU0051	P01	Throat	129	18	T27687C	27687	T	C	0	synonymous_variant	ORF7a	277	267	10	0	0	0	10	267	0	230	222	8	0	0	0	8	222	0
P01N0201	GZMU0033	P01	Nose	201	21	T15909C	15909	T	C	0	synonymous_variant	ORF1b	121	113	6	0	0	1	6	113	1	86	81	3	0	0	1	3	81	1
P10T0205	GZMU0023	P10	Throat	205	12	A10620G	10620	A	G	0	non-synonymous_variant	ORF1a	1192	1122	47	1	0	1122	17	5	47	1431	1360	50	0	0	1360	17	4	50
P13N0211	GZMU0078	P13	Nose	211	13	T8323C	8323	T	C	0	synonymous_variant	ORF1a	2209	2090	84	0	0	13	84	2090	22	2570	2431	90	1	0	20	90	2431	28
P13N0211	GZMU0078	P13	Nose	211	13	T27687C	27687	T	C	0	synonymous_variant	ORF7a	2892	2789	102	0	0	1	102	2789	0	3136	3023	110	0	0	1	110	3023	2
P62T0207	GZMU0008	P62	Throat	207	17	T27687C	27687	T	C	0	synonymous_variant	ORF7a	184	179	5	0	0	0	5	179	0	228	219	8	0	0	1	8	219	0
P73T0214	GZMU0086	P73	Throat	214	4	T4507C	4507	T	C	0	synonymous_variant	ORF1a	97	91	4	0	0	2	4	91	0	199	188	7	0	0	2	7	188	2
P01N0207	GZMU0010	P01	Nose	207	27	T27687C	27687	T	C	0	synonymous_variant	ORF7a	939	906	33	0	0	0	33	906	0	1306	1259	46	0	0	1	46	1259	0
P10T0205	GZMU0023	P10	Throat	205	12	A1350G	1350	A	G	0	non-synonymous_variant	ORF1a	1383	1328	50	2	0	1328	2	1	50	1804	1737	64	0	0	1737	3	0	64
P13T0211	GZMU0075	P13	Throat	211	13	T13422C	13422	T	C	0	non-synonymous_variant	ORF1a	3863	3658	157	1	0	37	157	3658	10	7281	6942	260	1	0	54	260	6942	24
P04T0208	GZMU0073	P04	Throat	208	20	A8821G	8821	A	G	0	synonymous_variant	ORF1a	73	69	3	0	0	69	1	0	3	84	78	3	0	0	78	1	2	3
P01N0207	GZMU0010	P01	Nose	207	27	T20840C	20840	T	C	0	non-synonymous_variant	ORF1b	451	438	12	0	0	0	12	438	1	643	618	23	0	0	0	23	618	2
P24T0226	GZMU0113	P24	Throat	226	10	T15474C	15474	T	C	0	synonymous_variant	ORF1b	166	159	6	0	0	1	6	159	0	334	319	12	0	0	2	12	319	1
P01T0129	GZMU0051	P01	Throat	129	18	A8821G	8821	A	G	0	synonymous_variant	ORF1a	157	152	5	0	0	152	0	0	5	139	134	5	0	0	134	0	0	5
P05S0207	GZMU0006	P05	Sputum	207	37	T21679C	21679	T	C	0	synonymous_variant	S	84	80	3	1	0	0	3	80	0	111	104	4	1	0	1	4	104	1
P01T0129	GZMU0051	P01	Throat	129	18	T15909C	15909	T	C	0.053118	synonymous_variant	ORF1b	360	331	22	0	0	4	22	331	3	313	293	16	0	0	2	16	293	2
P11S0208	GZMU0040	P11	Sputum	208	22	T4507C	4507	T	C	0	synonymous_variant	ORF1a	63	60	1	0	0	2	1	60	0	55	53	2	0	0	0	2	53	0
P10N0205	GZMU0024	P10	Nose	205	12	A25806G	25806	A	G	0	synonymous_variant	ORF3a	1074	1032	37	0	0	1032	4	1	37	1531	1465	56	0	0	1465	5	5	56
P13N0211	GZMU0078	P13	Nose	211	13	T20135C	20135	T	C	0	non-synonymous_variant	ORF1b	3030	2851	102	0	0	41	102	2851	36	3375	3173	124	0	0	39	124	3173	39
P24T0226	GZMU0113	P24	Throat	226	10	A25806G	25806	A	G	0	synonymous_variant	ORF3a	97	92	3	0	0	92	2	0	3	272	258	10	0	0	258	4	0	10
P10S0208	GZMU0039	P10	Sputum	208	15	T4507C	4507	T	C	0	synonymous_variant	ORF1a	597	566	23	0	0	3	23	566	5	706	672	26	0	0	3	26	672	5
P10T0211	GZMU0074	P10	Throat	211	18	A3625G	3625	A	G	0	synonymous_variant	ORF1a	358	341	16	0	0	341	0	1	16	488	465	18	0	0	465	1	4	18
P05S0207	GZMU0006	P05	Sputum	207	37	T17142C	17142	T	C	0	synonymous_variant	ORF1b	48	46	2	0	0	0	2	46	0	54	52	2	0	0	0	2	52	0
P01N0207	GZMU0010	P01	Nose	207	27	A14680G	14680	A	G	0	non-synonymous_variant	ORF1b	421	403	12	0	0	403	4	2	12	640	605	24	0	0	605	7	4	24
P11S0208	GZMU0040	P11	Sputum	208	22	A8821G	8821	A	G	0	synonymous_variant	ORF1a	89	84	3	0	0	84	1	1	3	80	75	3	0	0	75	1	1	3
P13T0217	GZMU0095	P13	Throat	217	19	T15357C	15357	T	C	0	synonymous_variant	ORF1b	124	119	4	0	0	1	4	119	0	133	128	5	0	0	0	5	128	0
P01N0201	GZMU0033	P01	Nose	201	21	A4291G	4291	A	G	0	synonymous_variant	ORF1a	92	86	5	0	0	86	0	1	5	53	51	2	0	0	51	0	0	2
P13T0217	GZMU0095	P13	Throat	217	19	A25806G	25806	A	G	0	synonymous_variant	ORF3a	44	42	2	0	0	42	0	0	2	53	50	2	0	0	50	1	0	2
P13T0211	GZMU0075	P13	Throat	211	13	T21698C	21698	T	C	0	non-synonymous_variant	S	2608	2486	97	0	0	18	97	2486	7	4479	4246	170	0	0	49	170	4246	14
P13T0217	GZMU0095	P13	Throat	217	19	T306C	306	T	C	0	non-synonymous_variant	ORF1a	71	69	2	0	0	0	2	69	0	79	76	3	0	0	0	3	76	0
P10T0211	GZMU0074	P10	Throat	211	18	T1963A	1963	T	A	0	synonymous_variant	ORF1a	225	207	7	0	0	7	7	207	4	315	285	12	0	0	12	10	285	8
P10N0205	GZMU0024	P10	Nose	205	12	T19896C	19896	T	C	0	synonymous_variant	ORF1b	1840	1770	58	0	0	6	58	1770	6	2413	2304	92	0	0	12	92	2304	5
P11S0208	GZMU0040	P11	Sputum	208	22	T15909C	15909	T	C	0	synonymous_variant	ORF1b	141	134	5	0	0	0	5	134	2	131	124	5	0	0	1	5	124	1
P13N0214	GZMU0083	P13	Nose	214	16	T17142C	17142	T	C	0	synonymous_variant	ORF1b	3697	3573	120	0	0	3	120	3573	1	5081	4883	194	0	0	2	194	4883	2
P24T0226	GZMU0113	P24	Throat	226	10	A8821G	8821	A	G	0	synonymous_variant	ORF1a	140	135	3	0	0	135	2	0	3	288	273	11	0	0	273	2	2	11
P23N0226	GZMU0115	P23	Nose	226	15	A10620G	10620	A	G	0	non-synonymous_variant	ORF1a	148	140	7	0	0	140	0	1	7	313	293	12	0	0	293	4	4	12
P23N0226	GZMU0115	P23	Nose	226	15	A8821G	8821	A	G	0	synonymous_variant	ORF1a	73	70	3	0	0	70	0	0	3	156	149	6	0	0	149	0	1	6
P24T0226	GZMU0113	P24	Throat	226	10	T3721C	3721	T	C	0	synonymous_variant	ORF1a	68	64	4	0	0	0	4	64	0	130	124	5	0	0	1	5	124	0
P13N0214	GZMU0083	P13	Nose	214	16	T13542G	13542	T	G	0	synonymous_variant	ORF1b	3006	2789	134	1	0	68	14	2789	134	4444	4178	171	1	0	77	17	4178	171
P10S0208	GZMU0039	P10	Sputum	208	15	T13422C	13422	T	C	0	non-synonymous_variant	ORF1a	1409	1325	66	2	0	12	66	1325	4	1975	1878	76	2	0	17	76	1878	2
P10T0211	GZMU0074	P10	Throat	211	18	T15909C	15909	T	C	0	synonymous_variant	ORF1b	365	340	17	0	0	1	17	340	7	519	488	20	0	0	4	20	488	7
P24T0226	GZMU0113	P24	Throat	226	10	A3625G	3625	A	G	0	synonymous_variant	ORF1a	193	183	6	0	0	183	3	1	6	389	364	15	0	0	364	9	1	15
P01N0207	GZMU0010	P01	Nose	207	27	A1350G	1350	A	G	0	non-synonymous_variant	ORF1a	1073	1021	44	1	0	1021	6	1	44	1607	1537	62	1	0	1537	7	0	62
P10S0208	GZMU0039	P10	Sputum	208	15	T27017A	27017	T	A	0	synonymous_variant	M	913	858	39	0	0	39	9	858	7	1269	1198	49	0	0	49	14	1198	8
P10N0205	GZMU0024	P10	Nose	205	12	T15357C	15357	T	C	0	synonymous_variant	ORF1b	1874	1799	74	0	0	1	74	1799	0	2396	2294	93	0	0	9	93	2294	0
P13T0214	GZMU0081	P13	Throat	214	16	A4291G	4291	A	G	0	synonymous_variant	ORF1a	175	165	7	0	0	165	2	1	7	180	169	7	0	0	169	2	2	7
P04T0208	GZMU0073	P04	Throat	208	20	A1350G	1350	A	G	0	non-synonymous_variant	ORF1a	128	123	5	0	0	123	0	0	5	154	148	6	0	0	148	0	0	6
P24T0226	GZMU0113	P24	Throat	226	10	T15909C	15909	T	C	0	synonymous_variant	ORF1b	207	194	8	0	0	3	8	194	2	487	459	19	0	0	5	19	459	4
P10T0205	GZMU0023	P10	Throat	205	12	A14680G	14680	A	G	0	non-synonymous_variant	ORF1b	478	450	20	0	0	450	5	3	20	538	511	21	0	0	511	6	0	21
P06S0208	GZMU0037	P06	Sputum	208	17	T21698C	21698	T	C	0	non-synonymous_variant	S	153	147	5	0	0	1	5	147	0	256	243	10	0	0	3	10	243	0
P11S0208	GZMU0040	P11	Sputum	208	22	G19254A	19254	G	A	0	synonymous_variant	ORF1b	69	69	0	0	0	0	0	0	69	51	49	2	0	0	2	0	0	49
P10T0205	GZMU0023	P10	Throat	205	12	A25806G	25806	A	G	0	synonymous_variant	ORF3a	688	648	32	0	0	648	5	3	32	788	747	31	0	0	747	8	2	31
P06S0208	GZMU0037	P06	Sputum	208	17	T15357C	15357	T	C	0	synonymous_variant	ORF1b	326	309	16	0	0	1	16	309	0	608	583	24	0	0	0	24	583	1
P01N0207	GZMU0010	P01	Nose	207	27	T19896C	19896	T	C	0	synonymous_variant	ORF1b	1135	1084	43	0	0	5	43	1084	3	1697	1619	67	0	0	6	67	1619	5
P13N0211	GZMU0078	P13	Nose	211	13	T3721C	3721	T	C	0	synonymous_variant	ORF1a	1844	1760	73	0	0	11	73	1760	0	1973	1881	78	0	0	9	78	1881	5
P10N0211	GZMU0077	P10	Nose	211	18	A10620G	10620	A	G	0	non-synonymous_variant	ORF1a	131	124	6	0	0	124	1	0	6	151	145	6	0	0	145	0	0	6
P10N0205	GZMU0024	P10	Nose	205	12	T15909C	15909	T	C	0	synonymous_variant	ORF1b	1642	1552	67	0	0	7	67	1552	16	2063	1944	82	0	0	20	82	1944	17
P04T0208	GZMU0073	P04	Throat	208	20	T28144C	28144	T	C	0	non-synonymous_variant	ORF8	172	172	0	0	0	0	0	172	0	201	193	8	0	0	0	8	193	0
P04T0208	GZMU0073	P04	Throat	208	20	A14680G	14680	A	G	0	non-synonymous_variant	ORF1b	36	35	0	0	0	35	1	0	0	50	47	2	0	0	47	1	0	2
P13T0217	GZMU0095	P13	Throat	217	19	T15474C	15474	T	C	0	synonymous_variant	ORF1b	69	66	2	0	0	0	2	66	1	75	71	3	0	0	0	3	71	1
P13T0211	GZMU0075	P13	Throat	211	13	T13542G	13542	T	G	0	synonymous_variant	ORF1b	2680	2498	125	0	0	49	8	2498	125	5797	5459	232	2	0	87	17	5459	232
P13N0214	GZMU0083	P13	Nose	214	16	T306C	306	T	C	0	non-synonymous_variant	ORF1a	3489	3328	154	0	0	4	154	3328	3	4963	4749	199	0	0	7	199	4749	8
P24T0226	GZMU0113	P24	Throat	226	10	A14680G	14680	A	G	0	non-synonymous_variant	ORF1b	62	58	2	0	0	58	1	1	2	149	135	6	0	0	135	4	4	6
P10S0208	GZMU0039	P10	Sputum	208	15	A25806G	25806	A	G	0	synonymous_variant	ORF3a	825	797	23	0	0	797	5	0	23	1115	1065	45	0	0	1065	5	0	45
P10N0211	GZMU0077	P10	Nose	211	18	A1350G	1350	A	G	0	non-synonymous_variant	ORF1a	143	138	5	0	0	138	0	0	5	173	166	7	0	0	166	0	0	7
P13N0211	GZMU0078	P13	Nose	211	13	T21679C	21679	T	C	0	synonymous_variant	S	2766	2624	123	0	0	11	123	2624	8	3434	3270	139	1	0	13	139	3270	11
P10N0211	GZMU0077	P10	Nose	211	18	G29527A	29527	G	A	0	synonymous_variant	N	276	271	4	0	0	4	1	0	271	344	329	14	0	0	14	0	1	329
P62T0207	GZMU0008	P62	Throat	207	17	T19896C	19896	T	C	0	synonymous_variant	ORF1b	179	168	10	0	0	0	10	168	1	270	257	11	0	0	0	11	257	2
P06S0208	GZMU0037	P06	Sputum	208	17	T13422C	13422	T	C	0	non-synonymous_variant	ORF1a	421	396	17	0	0	8	17	396	0	736	693	30	0	1	13	30	693	0
P01N0129	GZMU0052	P01	Nose	129	18	T27687C	27687	T	C	0	synonymous_variant	ORF7a	56	55	1	0	0	0	1	55	0	49	47	2	0	0	0	2	47	0
P01T0129	GZMU0051	P01	Throat	129	18	T4507C	4507	T	C	0	synonymous_variant	ORF1a	166	158	4	0	0	2	4	158	2	122	114	5	0	0	1	5	114	2
P10T0211	GZMU0074	P10	Throat	211	18	T7562C	7562	T	C	0.053846	non-synonymous_variant	ORF1a	121	114	7	0	0	0	7	114	0	195	186	9	0	0	0	9	186	0
P10N0205	GZMU0024	P10	Nose	205	12	T1963A	1963	T	A	0	synonymous_variant	ORF1a	876	808	21	0	0	21	32	808	15	1144	1051	47	0	0	47	29	1051	17
P04T0208	GZMU0073	P04	Throat	208	20	T27687C	27687	T	C	0.054688	synonymous_variant	ORF7a	126	119	7	0	0	0	7	119	0	155	150	5	0	0	0	5	150	0
P11S0208	GZMU0040	P11	Sputum	208	22	T21679C	21679	T	C	0	synonymous_variant	S	74	69	4	0	0	0	4	69	1	73	69	3	0	0	0	3	69	1
P13N0211	GZMU0078	P13	Nose	211	13	T19896C	19896	T	C	0	synonymous_variant	ORF1b	4111	3902	185	1	0	14	185	3902	9	4645	4433	191	1	0	8	191	4433	12
P13T0217	GZMU0095	P13	Throat	217	19	T17142C	17142	T	C	0	synonymous_variant	ORF1b	86	83	3	0	0	0	3	83	0	97	93	4	0	0	0	4	93	0
P01T0129	GZMU0051	P01	Throat	129	18	A10620G	10620	A	G	0	non-synonymous_variant	ORF1a	385	369	13	0	0	369	2	1	13	338	321	14	0	0	321	2	1	14
P24T0226	GZMU0113	P24	Throat	226	10	G6819T	6819	G	T	0	non-synonymous_variant	ORF1a	97	97	0	0	0	0	0	0	97	193	184	8	0	0	1	0	8	184
P10T0205	GZMU0023	P10	Throat	205	12	T27687C	27687	T	C	0	synonymous_variant	ORF7a	976	933	41	0	0	1	41	933	1	1061	1016	44	0	0	0	44	1016	1
P10T0205	GZMU0023	P10	Throat	205	12	A8821G	8821	A	G	0	synonymous_variant	ORF1a	613	592	20	0	0	592	0	1	20	723	691	30	0	0	691	2	0	30
P23N0226	GZMU0115	P23	Nose	226	15	T19896C	19896	T	C	0	synonymous_variant	ORF1b	147	143	4	0	0	0	4	143	0	407	388	17	0	0	0	17	388	2
P05S0207	GZMU0006	P05	Sputum	207	37	A4291G	4291	A	G	0	synonymous_variant	ORF1a	88	83	3	0	0	83	2	0	3	95	89	4	0	0	89	2	0	4
P24T0226	GZMU0113	P24	Throat	226	10	A10620G	10620	A	G	0	non-synonymous_variant	ORF1a	243	227	9	0	0	227	5	2	9	568	537	24	0	0	537	5	2	24
P10S0208	GZMU0039	P10	Sputum	208	15	T15357C	15357	T	C	0	synonymous_variant	ORF1b	1299	1245	54	0	0	0	54	1245	0	1673	1602	71	0	0	0	71	1602	0
P01T0129	GZMU0051	P01	Throat	129	18	T7562C	7562	T	C	0	non-synonymous_variant	ORF1a	110	106	4	0	0	0	4	106	0	94	90	4	0	0	0	4	90	0
P05S0207	GZMU0006	P05	Sputum	207	37	T4507C	4507	T	C	0	synonymous_variant	ORF1a	45	42	2	0	0	0	2	42	1	47	44	2	0	0	0	2	44	1
P10T0208	GZMU0045	P10	Throat	208	15	T13542G	13542	T	G	0	synonymous_variant	ORF1b	30	26	3	0	0	1	0	26	3	47	42	2	0	0	3	0	42	2
P10N0205	GZMU0024	P10	Nose	205	12	A14680G	14680	A	G	0	non-synonymous_variant	ORF1b	698	660	31	0	0	660	4	3	31	961	911	41	0	0	911	3	6	41
P01N0207	GZMU0010	P01	Nose	207	27	T17142C	17142	T	C	0	synonymous_variant	ORF1b	788	754	30	1	0	2	30	754	1	1100	1050	47	1	0	1	47	1050	1
P01N0207	GZMU0010	P01	Nose	207	27	A8821G	8821	A	G	0	synonymous_variant	ORF1a	586	560	20	0	0	560	5	1	20	841	800	36	0	0	800	4	1	36
P24T0226	GZMU0113	P24	Throat	226	10	T22114C	22114	T	C	0	synonymous_variant	S	65	62	2	0	0	1	2	62	0	140	133	6	0	0	1	6	133	0
P10S0208	GZMU0039	P10	Sputum	208	15	T21679C	21679	T	C	0	synonymous_variant	S	1084	1032	47	0	0	3	47	1032	2	1492	1421	64	0	0	4	64	1421	3
P06S0208	GZMU0037	P06	Sputum	208	17	T7562C	7562	T	C	0	non-synonymous_variant	ORF1a	93	89	4	0	0	0	4	89	0	116	111	5	0	0	0	5	111	0
P01N0207	GZMU0010	P01	Nose	207	27	T15357C	15357	T	C	0	synonymous_variant	ORF1b	1219	1157	58	0	0	3	58	1157	1	1753	1673	76	0	0	1	76	1673	3
P10N0211	GZMU0077	P10	Nose	211	18	T21698C	21698	T	C	0	non-synonymous_variant	S	64	61	3	0	0	0	3	61	0	69	66	3	0	0	0	3	66	0
P10T0208	GZMU0045	P10	Throat	208	15	A25806G	25806	A	G	0	synonymous_variant	ORF3a	28	26	2	0	0	26	0	0	2	46	43	2	0	0	43	1	0	2
P23N0226	GZMU0115	P23	Nose	226	15	T15474C	15474	T	C	0	synonymous_variant	ORF1b	121	114	6	0	0	0	6	114	1	253	238	11	0	0	3	11	238	1
P13N0214	GZMU0083	P13	Nose	214	16	T13422C	13422	T	C	0	non-synonymous_variant	ORF1a	4689	4439	194	1	0	41	194	4439	14	6320	5983	275	1	0	45	275	5983	16
P10T0205	GZMU0023	P10	Throat	205	12	T17142C	17142	T	C	0	synonymous_variant	ORF1b	648	620	25	1	0	2	25	620	0	735	698	32	1	0	4	32	698	0
P13T0214	GZMU0081	P13	Throat	214	16	A10620G	10620	A	G	0	non-synonymous_variant	ORF1a	257	242	13	0	0	242	1	1	13	275	260	12	0	0	260	2	1	12
P23N0226	GZMU0115	P23	Nose	226	15	T27017A	27017	T	A	0	synonymous_variant	M	81	77	3	0	0	3	1	77	0	183	171	8	0	0	8	1	171	3
P13T0214	GZMU0081	P13	Throat	214	16	T27017A	27017	T	A	0	synonymous_variant	M	195	185	4	0	0	4	4	185	2	205	189	9	0	0	9	5	189	2
P13T0217	GZMU0095	P13	Throat	217	19	A309G	309	A	G	0	non-synonymous_variant	ORF1a	61	56	3	0	0	56	1	1	3	68	63	3	0	0	63	1	1	3
P10N0211	GZMU0077	P10	Nose	211	18	C17373T	17373	C	T	0	synonymous_variant	ORF1b	300	297	3	0	0	0	297	3	0	358	342	16	0	0	0	342	16	0
P13T0217	GZMU0095	P13	Throat	217	19	A4291G	4291	A	G	0	synonymous_variant	ORF1a	63	59	3	0	0	59	1	0	3	67	62	3	0	0	62	1	1	3
P73T0214	GZMU0086	P73	Throat	214	4	T21679C	21679	T	C	0	synonymous_variant	S	80	78	2	0	0	0	2	78	0	201	187	9	0	0	4	9	187	1
P06S0208	GZMU0037	P06	Sputum	208	17	T17142C	17142	T	C	0	synonymous_variant	ORF1b	125	120	5	0	0	0	5	120	0	200	191	9	0	0	0	9	191	0
P10N0205	GZMU0024	P10	Nose	205	12	T21679C	21679	T	C	0	synonymous_variant	S	1426	1364	58	1	0	2	58	1364	1	1885	1783	85	0	0	13	85	1783	4
P62T0207	GZMU0008	P62	Throat	207	17	T13422C	13422	T	C	0	non-synonymous_variant	ORF1a	267	251	14	2	0	0	14	251	0	421	400	19	2	2	0	19	400	0
P10S0208	GZMU0039	P10	Sputum	208	15	T19896C	19896	T	C	0	synonymous_variant	ORF1b	1132	1065	63	0	0	3	63	1065	1	1571	1493	71	0	0	6	71	1493	1
P10N0205	GZMU0024	P10	Nose	205	12	T21698C	21698	T	C	0	non-synonymous_variant	S	948	892	49	0	0	5	49	892	2	1261	1190	57	0	0	12	57	1190	2
P13N0211	GZMU0078	P13	Nose	211	13	T14679C	14679	T	C	0	synonymous_variant	ORF1b	2202	2032	118	0	0	26	118	2032	26	2651	2479	120	0	0	25	120	2479	27
P10T0205	GZMU0023	P10	Throat	205	12	T3721C	3721	T	C	0	synonymous_variant	ORF1a	451	433	18	0	0	0	18	433	0	508	485	23	0	0	0	23	485	0
P13N0211	GZMU0078	P13	Nose	211	13	T17142C	17142	T	C	0	synonymous_variant	ORF1b	2771	2640	125	0	0	4	125	2640	2	3025	2883	137	0	0	4	137	2883	1
P10T0205	GZMU0023	P10	Throat	205	12	T15357C	15357	T	C	0	synonymous_variant	ORF1b	1188	1131	53	0	0	2	53	1131	2	1434	1367	65	0	1	1	65	1367	1
P10N0205	GZMU0024	P10	Nose	205	12	T20135C	20135	T	C	0	non-synonymous_variant	ORF1b	1433	1332	60	0	0	24	60	1332	17	1895	1754	86	0	0	26	86	1754	29
P01N0129	GZMU0052	P01	Nose	129	18	A25806G	25806	A	G	0	synonymous_variant	ORF3a	36	35	0	0	0	35	1	0	0	22	21	1	0	0	21	0	0	1
P01N0201	GZMU0033	P01	Nose	201	21	T3721C	3721	T	C	0	synonymous_variant	ORF1a	26	23	3	0	0	0	3	23	0	22	20	1	0	0	1	1	20	0
P01T0129	GZMU0051	P01	Throat	129	18	A1350G	1350	A	G	0	non-synonymous_variant	ORF1a	392	375	15	0	0	375	2	0	15	330	314	15	0	0	314	1	0	15
P05S0207	GZMU0006	P05	Sputum	207	37	T27687C	27687	T	C	0	synonymous_variant	ORF7a	77	73	3	0	0	1	3	73	0	88	83	4	0	0	1	4	83	0
P11S0208	GZMU0040	P11	Sputum	208	22	T3721C	3721	T	C	0	synonymous_variant	ORF1a	25	22	2	0	0	1	2	22	0	22	19	1	0	0	2	1	19	0
P10S0208	GZMU0039	P10	Sputum	208	15	T3721C	3721	T	C	0	synonymous_variant	ORF1a	465	445	17	0	0	2	17	445	1	548	520	25	0	0	2	25	520	1
P10N0205	GZMU0024	P10	Nose	205	12	T3721C	3721	T	C	0	synonymous_variant	ORF1a	679	646	29	0	0	4	29	646	0	897	845	41	0	0	10	41	845	1
P01N0207	GZMU0010	P01	Nose	207	27	T21679C	21679	T	C	0	synonymous_variant	S	942	886	50	0	0	2	50	886	4	1399	1331	64	0	0	3	64	1331	1
P01N0207	GZMU0010	P01	Nose	207	27	T15909C	15909	T	C	0	synonymous_variant	ORF1b	1121	1046	54	0	0	7	54	1046	14	1530	1438	70	0	0	5	70	1438	17
P04T0208	GZMU0073	P04	Throat	208	20	T21679C	21679	T	C	0	synonymous_variant	S	85	80	4	0	0	1	4	80	0	109	102	5	0	0	1	5	102	1
P03S0205	GZMU0072	P03	Sputum	205	23	T306C	306	T	C	0.054688	non-synonymous_variant	ORF1a	123	116	7	0	0	0	7	116	0	149	142	7	0	0	0	7	142	0
P10T0205	GZMU0023	P10	Throat	205	12	T27017A	27017	T	A	0	synonymous_variant	M	830	779	33	0	0	33	7	779	11	1085	1015	50	0	0	50	9	1015	11
P01N0207	GZMU0010	P01	Nose	207	27	T4507C	4507	T	C	0	synonymous_variant	ORF1a	506	480	22	0	0	3	22	480	1	715	678	33	0	0	3	33	678	1
P13T0208	GZMU0048	P13	Throat	208	10	G14335A	14335	G	A	0.055077	non-synonymous_variant	ORF1b	462	441	21	0	0	21	0	0	441
P06S0208	GZMU0037	P06	Sputum	208	17	A4291G	4291	A	G	0	synonymous_variant	ORF1a	216	201	11	0	0	201	3	1	11	389	367	18	0	0	367	4	0	18
P10T0208	GZMU0045	P10	Throat	208	15	T19896C	19896	T	C	0	synonymous_variant	ORF1b	73	69	4	0	0	0	4	69	0	108	102	5	0	0	0	5	102	1
P23N0226	GZMU0115	P23	Nose	226	15	A14680G	14680	A	G	0	non-synonymous_variant	ORF1b	39	36	3	0	0	36	0	0	3	108	102	5	0	0	102	0	1	5
P01T0129	GZMU0051	P01	Throat	129	18	T15357C	15357	T	C	0	synonymous_variant	ORF1b	423	402	21	0	0	0	21	402	0	366	349	17	0	0	0	17	349	0
P03S0205	GZMU0072	P03	Sputum	205	23	T7562C	7562	T	C	0	non-synonymous_variant	ORF1a	32	30	2	0	0	0	2	30	0	43	41	2	0	0	0	2	41	0
P11S0208	GZMU0040	P11	Sputum	208	22	T22114C	22114	T	C	0	synonymous_variant	S	46	40	2	0	0	3	2	40	1	43	37	2	0	0	4	2	37	0
P01N0207	GZMU0010	P01	Nose	207	27	T8323C	8323	T	C	0	synonymous_variant	ORF1a	544	500	30	0	0	8	30	500	6	813	763	38	0	0	6	38	763	6
P62T0207	GZMU0008	P62	Throat	207	17	T1963A	1963	T	A	0	synonymous_variant	ORF1a	120	106	5	0	0	5	7	106	2	171	145	8	0	0	8	12	145	6
P62T0207	GZMU0008	P62	Throat	207	17	A1350G	1350	A	G	0	non-synonymous_variant	ORF1a	199	189	9	0	0	189	1	0	9	342	324	16	0	0	324	2	0	16
P13T0214	GZMU0081	P13	Throat	214	16	A8821G	8821	A	G	0	synonymous_variant	ORF1a	122	114	7	0	0	114	1	0	7	128	121	6	0	0	121	1	0	6
P06S0208	GZMU0037	P06	Sputum	208	17	T15909C	15909	T	C	0	synonymous_variant	ORF1b	266	245	13	0	0	3	13	245	5	426	399	20	0	0	3	20	399	4
P14S0208	GZMU0042	P14	Sputum	208	17	A8821G	8821	A	G	0.055118	synonymous_variant	ORF1a	122	115	7	0	0	115	0	0	7
P10N0211	GZMU0077	P10	Nose	211	18	T15474C	15474	T	C	0.055556	synonymous_variant	ORF1b	82	76	5	0	0	1	5	76	0	94	88	6	0	0	0	6	88	0
P10T0211	GZMU0074	P10	Throat	211	18	T22114C	22114	T	C	0	synonymous_variant	S	148	136	7	0	0	1	7	136	4	212	197	10	0	0	2	10	197	3
P10S0208	GZMU0039	P10	Sputum	208	15	A8821G	8821	A	G	0	synonymous_variant	ORF1a	652	613	35	0	0	613	3	1	35	763	723	36	0	0	723	4	0	36
P03S0205	GZMU0072	P03	Sputum	205	23	T19896C	19896	T	C	0	synonymous_variant	ORF1b	146	136	9	0	0	1	9	136	0	189	178	9	0	0	2	9	178	0
P05S0207	GZMU0006	P05	Sputum	207	37	A3625G	3625	A	G	0	synonymous_variant	ORF1a	76	72	3	0	0	72	1	0	3	84	78	4	0	0	78	2	0	4
P13N0211	GZMU0078	P13	Nose	211	13	T21698C	21698	T	C	0	non-synonymous_variant	S	1871	1771	79	0	0	14	79	1771	7	2393	2257	114	0	0	17	114	2257	5
P13N0211	GZMU0078	P13	Nose	211	13	T13422C	13422	T	C	0	non-synonymous_variant	ORF1a	4070	3835	181	3	0	39	181	3835	12	4471	4207	214	1	0	39	214	4207	10
P04T0208	GZMU0073	P04	Throat	208	20	T19896C	19896	T	C	0	synonymous_variant	ORF1b	169	162	6	0	0	1	6	162	0	208	197	10	0	0	1	10	197	0
P23N0226	GZMU0115	P23	Nose	226	15	T8323C	8323	T	C	0	synonymous_variant	ORF1a	65	59	3	0	0	1	3	59	2	187	171	9	0	0	5	9	171	2
P13T0217	GZMU0095	P13	Throat	217	19	A3625G	3625	A	G	0	synonymous_variant	ORF1a	77	73	4	0	0	73	0	0	4	83	79	4	0	0	79	0	0	4
P13T0214	GZMU0081	P13	Throat	214	16	T17142C	17142	T	C	0	synonymous_variant	ORF1b	222	210	11	0	0	1	11	210	0	228	217	11	0	0	0	11	217	0
P13T0214	GZMU0081	P13	Throat	214	16	T15909C	15909	T	C	0.055921	synonymous_variant	ORF1b	283	263	16	0	0	3	16	263	1	287	269	16	0	0	1	16	269	1
P10T0208	GZMU0045	P10	Throat	208	15	T15474C	15474	T	C	0	synonymous_variant	ORF1b	42	40	2	0	0	0	2	40	0	62	59	3	0	0	0	3	59	0
P24T0226	GZMU0113	P24	Throat	226	10	A1350G	1350	A	G	0.056034	non-synonymous_variant	ORF1a	207	192	13	0	0	192	2	0	13	529	493	26	2	0	493	7	1	26
P11S0208	GZMU0040	P11	Sputum	208	22	A1350G	1350	A	G	0.056497	non-synonymous_variant	ORF1a	140	130	10	0	0	130	0	0	10	130	120	10	0	0	120	0	0	10
P11S0208	GZMU0040	P11	Sputum	208	22	A10620G	10620	A	G	0	non-synonymous_variant	ORF1a	161	151	8	0	0	151	1	1	8	144	135	7	0	0	135	2	0	7
P10S0208	GZMU0039	P10	Sputum	208	15	T20135C	20135	T	C	0	non-synonymous_variant	ORF1b	1091	1002	57	0	0	18	57	1002	14	1416	1301	69	0	0	17	69	1301	29
P01T0129	GZMU0051	P01	Throat	129	18	A309G	309	A	G	0	non-synonymous_variant	ORF1a	192	175	9	0	0	175	3	5	9	164	150	8	0	0	150	2	4	8
P05S0207	GZMU0006	P05	Sputum	207	37	T20840C	20840	T	C	0	non-synonymous_variant	ORF1b	33	31	2	0	0	0	2	31	0	41	39	2	0	0	0	2	39	0
P06S0208	GZMU0037	P06	Sputum	208	17	A10620G	10620	A	G	0	non-synonymous_variant	ORF1a	297	276	13	0	0	276	4	4	13	531	491	26	0	0	491	6	8	26
P10T0211	GZMU0074	P10	Throat	211	18	A25806G	25806	A	G	0.057143	synonymous_variant	ORF3a	205	192	12	0	0	192	1	0	12	359	345	13	0	0	345	1	0	13
P62T0207	GZMU0008	P62	Throat	207	17	A10620G	10620	A	G	0.057143	non-synonymous_variant	ORF1a	192	176	12	0	0	176	4	0	12	293	270	17	0	0	270	6	0	17
P01N0207	GZMU0010	P01	Nose	207	27	T21698C	21698	T	C	0	non-synonymous_variant	S	604	569	31	0	0	3	31	569	1	895	844	44	0	0	4	44	844	3
P03S0205	GZMU0072	P03	Sputum	205	23	T15357C	15357	T	C	0	synonymous_variant	ORF1b	133	127	6	0	0	0	6	127	0	162	154	8	0	0	0	8	154	0
P01T0129	GZMU0051	P01	Throat	129	18	T3721C	3721	T	C	0.057143	synonymous_variant	ORF1a	104	95	8	0	0	1	8	95	0	91	83	7	0	0	1	7	83	0
P13T0214	GZMU0081	P13	Throat	214	16	T15357C	15357	T	C	0	synonymous_variant	ORF1b	310	298	12	0	0	0	12	298	0	302	287	15	0	0	0	15	287	0
P23N0226	GZMU0115	P23	Nose	226	15	T17142C	17142	T	C	0	synonymous_variant	ORF1b	85	83	2	0	0	0	2	83	0	201	191	10	0	0	0	10	191	0
P23N0226	GZMU0115	P23	Nose	226	15	T13422C	13422	T	C	0	non-synonymous_variant	ORF1a	270	264	4	0	0	2	4	264	0	462	430	23	0	0	8	23	430	1
P14S0208	GZMU0042	P14	Sputum	208	17	T21698C	21698	T	C	0.057143	non-synonymous_variant	S	132	124	8	0	0	0	8	124	0
P03S0205	GZMU0072	P03	Sputum	205	23	T8323C	8323	T	C	0	synonymous_variant	ORF1a	83	80	2	0	0	0	2	80	1	100	93	5	0	0	1	5	93	1
P10T0211	GZMU0074	P10	Throat	211	18	T8323C	8323	T	C	0	synonymous_variant	ORF1a	200	179	9	0	0	4	9	179	8	299	268	15	0	0	8	15	268	8
P24T0226	GZMU0113	P24	Throat	226	10	T21679C	21679	T	C	0	synonymous_variant	S	125	120	4	0	0	1	4	120	0	299	276	15	0	0	7	15	276	1
P62T0207	GZMU0008	P62	Throat	207	17	T15357C	15357	T	C	0	synonymous_variant	ORF1b	193	181	10	1	0	1	10	181	0	299	283	15	1	0	0	15	283	0
P73T0214	GZMU0086	P73	Throat	214	4	A10620G	10620	A	G	0	non-synonymous_variant	ORF1a	221	200	10	0	0	200	7	4	10	398	362	20	0	0	362	9	7	20
P62T0207	GZMU0008	P62	Throat	207	17	T27017A	27017	T	A	0	synonymous_variant	M	119	109	6	0	0	6	3	109	1	179	162	9	0	0	9	5	162	3
P01T0129	GZMU0051	P01	Throat	129	18	T20135C	20135	T	C	0	non-synonymous_variant	ORF1b	401	360	28	0	0	4	28	360	9	317	288	16	0	0	6	16	288	7
P10S0208	GZMU0039	P10	Sputum	208	15	T15909C	15909	T	C	0	synonymous_variant	ORF1b	1056	985	56	0	0	4	56	985	11	1307	1223	66	0	0	5	66	1223	13
P04T0208	GZMU0073	P04	Throat	208	20	A25806G	25806	A	G	0	synonymous_variant	ORF3a	72	70	2	0	0	70	0	0	2	99	94	5	0	0	94	0	0	5
P06S0208	GZMU0037	P06	Sputum	208	17	A14680G	14680	A	G	0	non-synonymous_variant	ORF1b	94	89	3	0	0	89	2	0	3	138	126	7	0	0	126	5	0	7
P73T0214	GZMU0086	P73	Throat	214	4	A14680G	14680	A	G	0	non-synonymous_variant	ORF1b	47	42	4	0	0	42	1	0	4	118	110	6	0	0	110	2	0	6
P13N0211	GZMU0078	P13	Nose	211	13	C10833T	10833	C	T	0.058484	non-synonymous_variant	ORF1a	2192	2068	124	0	0	0	2068	124	0	2563	2438	124	0	0	0	2438	124	1
P24T0226	GZMU0113	P24	Throat	226	10	C17373T	17373	C	T	0	synonymous_variant	ORF1b	565	565	0	0	0	0	565	0	0	1283	1216	66	0	0	1	1216	66	0
P04T0208	GZMU0073	P04	Throat	208	20	T13422C	13422	T	C	0.05914	non-synonymous_variant	ORF1a	173	162	10	0	0	1	10	162	0	194	180	13	0	0	1	13	180	0
P05S0207	GZMU0006	P05	Sputum	207	37	C4071A	4071	C	A	0.059829	non-synonymous_variant	ORF1a	92	88	4	0	0	4	88	0	0	108	105	3	0	0	3	105	0	0
P03S0205	GZMU0072	P03	Sputum	205	23	T1963A	1963	T	A	0	synonymous_variant	ORF1a	68	60	3	0	0	3	2	60	3	77	68	4	0	0	4	2	68	3
P10N0205	GZMU0024	P10	Nose	205	12	T13422C	13422	T	C	0	non-synonymous_variant	ORF1a	1762	1644	102	1	0	13	102	1644	2	2173	2036	113	1	0	17	113	2036	6
P04T0208	GZMU0073	P04	Throat	208	20	T21698C	21698	T	C	0	non-synonymous_variant	S	47	45	2	0	0	0	2	45	0	57	54	3	0	0	0	3	54	0
P10N0205	GZMU0024	P10	Nose	205	12	T17142C	17142	T	C	0	synonymous_variant	ORF1b	1113	1055	55	0	0	3	55	1055	0	1444	1367	76	0	0	1	76	1367	0
P62T0207	GZMU0008	P62	Throat	207	17	T21698C	21698	T	C	0	non-synonymous_variant	S	94	90	3	0	0	0	3	90	1	133	124	7	0	0	0	7	124	2
P10T0205	GZMU0023	P10	Throat	205	12	T13422C	13422	T	C	0	non-synonymous_variant	ORF1a	1140	1049	74	1	0	14	74	1049	2	1401	1312	74	0	0	11	74	1312	4
P13T0214	GZMU0081	P13	Throat	214	16	A25806G	25806	A	G	0	synonymous_variant	ORF3a	145	135	8	0	0	135	2	0	8	151	141	8	0	0	141	2	0	8
P13N0211	GZMU0078	P13	Nose	211	13	T13542G	13542	T	G	0	synonymous_variant	ORF1b	2426	2197	134	0	0	73	22	2197	134	2699	2453	143	0	0	80	23	2453	143
P06S0208	GZMU0037	P06	Sputum	208	17	T19896C	19896	T	C	0	synonymous_variant	ORF1b	212	201	10	0	0	1	10	201	0	377	356	20	0	0	1	20	356	0
P13T0217	GZMU0095	P13	Throat	217	19	T15909C	15909	T	C	0	synonymous_variant	ORF1b	96	90	5	0	0	0	5	90	1	113	105	6	0	0	0	6	105	2
P24T0226	GZMU0113	P24	Throat	226	10	G29527A	29527	G	A	0	synonymous_variant	N	457	457	0	0	0	0	0	0	457	1315	1244	70	0	0	70	0	1	1244
P01T0129	GZMU0051	P01	Throat	129	18	T19896C	19896	T	C	0	synonymous_variant	ORF1b	381	360	20	0	0	1	20	360	0	319	301	17	0	0	1	17	301	0
P10T0208	GZMU0045	P10	Throat	208	15	A1350G	1350	A	G	0	non-synonymous_variant	ORF1a	66	62	4	0	0	62	0	0	4	131	123	7	1	0	123	0	0	7
P73T0214	GZMU0086	P73	Throat	214	4	A25806G	25806	A	G	0	synonymous_variant	ORF3a	42	39	2	0	0	39	1	0	2	131	122	7	0	0	122	2	0	7
P10N0211	GZMU0077	P10	Nose	211	18	T13422C	13422	T	C	0	non-synonymous_variant	ORF1a	195	185	9	0	0	1	9	185	0	242	227	13	0	0	2	13	227	0
P01N0129	GZMU0052	P01	Nose	129	18	T15357C	15357	T	C	0	synonymous_variant	ORF1b	107	101	6	0	0	0	6	101	0	93	88	5	0	0	0	5	88	0
P73T0214	GZMU0086	P73	Throat	214	4	T27687C	27687	T	C	0	synonymous_variant	ORF7a	93	86	7	0	0	0	7	86	0	223	211	12	0	0	0	12	211	0
P01N0207	GZMU0010	P01	Nose	207	27	T13422C	13422	T	C	0	non-synonymous_variant	ORF1a	1212	1117	76	0	0	18	76	1117	1	1702	1589	92	0	0	19	92	1589	2
P05S0207	GZMU0006	P05	Sputum	207	37	T8323C	8323	T	C	0	synonymous_variant	ORF1a	59	51	5	0	0	1	5	51	2	74	66	4	0	0	1	4	66	3
P06S0208	GZMU0037	P06	Sputum	208	17	T3721C	3721	T	C	0.060345	synonymous_variant	ORF1a	85	77	7	0	0	0	7	77	1	132	115	15	0	0	0	15	115	2
P05S0207	GZMU0006	P05	Sputum	207	37	T19896C	19896	T	C	0	synonymous_variant	ORF1b	127	121	6	0	0	0	6	121	0	147	139	8	0	0	0	8	139	0
P10T0205	GZMU0023	P10	Throat	205	12	T21679C	21679	T	C	0	synonymous_variant	S	1004	939	57	0	0	6	57	939	2	1130	1058	62	0	0	8	62	1058	2
P23N0226	GZMU0115	P23	Nose	226	15	T22114C	22114	T	C	0	synonymous_variant	S	39	39	0	0	0	0	0	39	0	91	85	5	0	0	1	5	85	0
P10S0208	GZMU0039	P10	Sputum	208	15	T8323C	8323	T	C	0	synonymous_variant	ORF1a	655	598	35	0	0	10	35	598	12	800	738	44	0	0	8	44	738	10
P05S0207	GZMU0006	P05	Sputum	207	37	T15357C	15357	T	C	0.060606	synonymous_variant	ORF1b	124	116	8	0	0	0	8	116	0	149	138	11	0	0	0	11	138	0
P73T0214	GZMU0086	P73	Throat	214	4	T19896C	19896	T	C	0	synonymous_variant	ORF1b	190	181	9	0	0	0	9	181	0	399	377	22	0	0	0	22	377	0
P01N0129	GZMU0052	P01	Nose	129	18	A1350G	1350	A	G	0	non-synonymous_variant	ORF1a	95	93	2	0	0	93	0	0	2	72	68	4	0	0	68	0	0	4
P01N0201	GZMU0033	P01	Nose	201	21	T13542G	13542	T	G	0	synonymous_variant	ORF1b	28	22	2	0	0	4	0	22	2	18	14	1	0	0	3	0	14	1
P01T0129	GZMU0051	P01	Throat	129	18	T13422C	13422	T	C	0	non-synonymous_variant	ORF1a	562	524	28	0	0	8	28	524	2	522	489	29	0	0	3	29	489	1
P62T0207	GZMU0008	P62	Throat	207	17	T21679C	21679	T	C	0.06135	synonymous_variant	S	155	143	10	0	0	2	10	143	0	228	210	16	0	0	2	16	210	0
P10N0205	GZMU0024	P10	Nose	205	12	T8323C	8323	T	C	0	synonymous_variant	ORF1a	908	841	49	0	0	7	49	841	11	1182	1095	66	0	0	14	66	1095	7
P62T0207	GZMU0008	P62	Throat	207	17	A4291G	4291	A	G	0	synonymous_variant	ORF1a	142	129	7	0	0	129	4	2	7	196	173	11	0	0	173	6	6	11
P10S0208	GZMU0039	P10	Sputum	208	15	T21698C	21698	T	C	0	non-synonymous_variant	S	741	697	38	0	0	3	38	697	3	960	898	54	0	0	2	54	898	6
P06S0208	GZMU0037	P06	Sputum	208	17	T20135C	20135	T	C	0	non-synonymous_variant	ORF1b	260	231	18	0	0	6	18	231	5	426	374	24	0	0	9	24	374	19
P62T0207	GZMU0008	P62	Throat	207	17	A309G	309	A	G	0	non-synonymous_variant	ORF1a	96	85	3	0	0	85	6	2	3	141	122	8	0	0	122	9	2	8
P13T0214	GZMU0081	P13	Throat	214	16	A1350G	1350	A	G	0.061475	non-synonymous_variant	ORF1a	219	202	15	0	0	202	2	0	15	229	212	13	0	0	212	4	0	13
P23N0226	GZMU0115	P23	Nose	226	15	T306C	306	T	C	0.061947	non-synonymous_variant	ORF1a	106	101	5	0	0	0	5	101	0	205	181	21	2	0	0	21	181	1
P03S0205	GZMU0072	P03	Sputum	205	23	T20135C	20135	T	C	0	non-synonymous_variant	ORF1b	93	83	7	0	0	1	7	83	2	122	109	7	0	0	3	7	109	3
P13T0217	GZMU0095	P13	Throat	217	19	T21679C	21679	T	C	0	synonymous_variant	S	56	54	2	0	0	0	2	54	0	87	82	5	0	0	0	5	82	0
P10T0205	GZMU0023	P10	Throat	205	12	T15909C	15909	T	C	0	synonymous_variant	ORF1b	941	871	54	0	0	9	54	871	7	1075	997	62	0	0	8	62	997	8
P01N0129	GZMU0052	P01	Nose	129	18	T8323C	8323	T	C	0	synonymous_variant	ORF1a	47	42	5	0	0	0	5	42	0	52	48	3	0	0	0	3	48	1
P03S0205	GZMU0072	P03	Sputum	205	23	T22114C	22114	T	C	0	synonymous_variant	S	49	45	3	0	0	0	3	45	1	52	48	3	0	0	0	3	48	1
P10T0205	GZMU0023	P10	Throat	205	12	T20135C	20135	T	C	0	non-synonymous_variant	ORF1b	1001	923	48	0	0	13	48	923	17	1105	1007	64	0	0	16	64	1007	18
P23N0226	GZMU0115	P23	Nose	226	15	T15909C	15909	T	C	0.062112	synonymous_variant	ORF1b	146	132	10	0	0	1	10	132	3	329	296	21	0	0	3	21	296	9
P05S0207	GZMU0006	P05	Sputum	207	37	T15474C	15474	T	C	0	synonymous_variant	ORF1b	72	68	3	0	0	1	3	68	0	86	80	5	0	0	1	5	80	0
P13T0217	GZMU0095	P13	Throat	217	19	T8323C	8323	T	C	0	synonymous_variant	ORF1a	67	63	2	0	0	0	2	63	2	86	79	5	0	0	1	5	79	1
P01N0207	GZMU0010	P01	Nose	207	27	T20135C	20135	T	C	0	non-synonymous_variant	ORF1b	863	768	63	0	0	23	63	768	9	1267	1137	74	1	0	33	74	1137	22
P01T0129	GZMU0051	P01	Throat	129	18	T27017A	27017	T	A	0	synonymous_variant	M	246	219	15	0	0	15	8	219	4	205	181	12	0	0	12	8	181	4
P05S0207	GZMU0006	P05	Sputum	207	37	A1350G	1350	A	G	0.062147	non-synonymous_variant	ORF1a	139	128	11	0	0	128	0	0	11	167	155	12	0	0	155	0	0	12
P13N0211	GZMU0078	P13	Nose	211	13	T22114C	22114	T	C	0	synonymous_variant	S	1649	1521	95	0	0	15	95	1521	18	1803	1664	106	0	0	12	106	1664	21
P10T0208	GZMU0045	P10	Throat	208	15	T20840C	20840	T	C	0	non-synonymous_variant	ORF1b	23	23	0	0	0	0	0	23	0	34	32	2	0	0	0	2	32	0
P10T0208	GZMU0045	P10	Throat	208	15	T17142C	17142	T	C	0	synonymous_variant	ORF1b	40	38	2	0	0	0	2	38	0	68	64	4	0	0	0	4	64	0
P11S0208	GZMU0040	P11	Sputum	208	22	T19896C	19896	T	C	0	synonymous_variant	ORF1b	139	134	5	0	0	0	5	134	0	136	128	8	0	0	0	8	128	0
P03S0205	GZMU0072	P03	Sputum	205	23	T27017A	27017	T	A	0	synonymous_variant	M	108	99	8	0	0	8	0	99	1	135	126	8	0	0	8	0	126	1
P10S0208	GZMU0039	P10	Sputum	208	15	T17142C	17142	T	C	0	synonymous_variant	ORF1b	534	491	41	0	0	2	41	491	0	702	655	42	0	0	5	42	655	0
P24T0226	GZMU0113	P24	Throat	226	10	T20840C	20840	T	C	0.0625	non-synonymous_variant	ORF1b	78	72	5	0	0	1	5	72	0	137	132	4	0	0	1	4	132	0
P10N0211	GZMU0077	P10	Nose	211	18	T22114C	22114	T	C	0	synonymous_variant	S	46	39	3	0	0	1	3	39	3	50	41	3	0	0	2	3	41	4
P01N0207	GZMU0010	P01	Nose	207	27	T3721C	3721	T	C	0	synonymous_variant	ORF1a	405	380	25	0	0	0	25	380	0	546	510	33	0	0	2	33	510	1
P73T0214	GZMU0086	P73	Throat	214	4	T15357C	15357	T	C	0.0625	synonymous_variant	ORF1b	195	184	11	0	0	0	11	184	0	386	365	20	0	0	1	20	365	0
P10T0205	GZMU0023	P10	Throat	205	12	T8323C	8323	T	C	0	synonymous_variant	ORF1a	608	554	39	0	0	5	39	554	10	706	648	43	0	0	4	43	648	11
P01N0201	GZMU0033	P01	Nose	201	21	T13422C	13422	T	C	0	non-synonymous_variant	ORF1a	174	160	10	0	0	3	10	160	1	164	152	10	0	0	1	10	152	1
P01N0201	GZMU0033	P01	Nose	201	21	T19896C	19896	T	C	0	synonymous_variant	ORF1b	129	124	5	0	0	0	5	124	0	98	91	6	0	0	1	6	91	0
P73T0214	GZMU0086	P73	Throat	214	4	T1963A	1963	T	A	0	synonymous_variant	ORF1a	148	130	8	0	0	8	5	130	5	277	243	17	0	0	17	9	243	8
P04T0208	GZMU0073	P04	Throat	208	20	A3625G	3625	A	G	0.0625	synonymous_variant	ORF1a	81	75	6	0	0	75	0	0	6	98	90	8	0	0	90	0	0	8
P01N0201	GZMU0033	P01	Nose	201	21	T21679C	21679	T	C	0	synonymous_variant	S	90	85	5	0	0	0	5	85	0	65	61	4	0	0	0	4	61	0
P23N0226	GZMU0115	P23	Nose	226	15	A3625G	3625	A	G	0	synonymous_variant	ORF1a	139	134	5	0	0	134	0	0	5	276	258	17	0	0	258	0	1	17
P24T0226	GZMU0113	P24	Throat	226	10	T1963A	1963	T	A	0	synonymous_variant	ORF1a	111	99	5	0	0	5	4	99	3	243	211	15	0	0	15	12	211	5
P62T0207	GZMU0008	P62	Throat	207	17	T15909C	15909	T	C	0	synonymous_variant	ORF1b	177	168	8	0	0	0	8	168	1	243	227	15	0	0	0	15	227	1
P73T0214	GZMU0086	P73	Throat	214	4	T27017A	27017	T	A	0	synonymous_variant	M	61	55	4	0	0	4	1	55	1	145	130	9	0	0	9	4	130	2
P01N0129	GZMU0052	P01	Nose	129	18	A14680G	14680	A	G	0	non-synonymous_variant	ORF1b	23	21	2	0	0	21	0	0	2	16	15	1	0	0	15	0	0	1
P01N0129	GZMU0052	P01	Nose	129	18	T20840C	20840	T	C	0	non-synonymous_variant	ORF1b	26	22	4	0	0	0	4	22	0	16	15	1	0	0	0	1	15	0
P01T0129	GZMU0051	P01	Throat	129	18	T21698C	21698	T	C	0	non-synonymous_variant	S	194	179	11	0	0	2	11	179	2	160	146	10	0	0	2	10	146	2
P05S0207	GZMU0006	P05	Sputum	207	37	A309G	309	A	G	0	non-synonymous_variant	ORF1a	42	39	2	0	0	39	0	1	2	48	44	3	0	0	44	0	1	3
P06S0208	GZMU0037	P06	Sputum	208	17	T4507C	4507	T	C	0	synonymous_variant	ORF1a	109	102	5	0	0	2	5	102	0	160	148	10	0	0	2	10	148	0
P06S0208	GZMU0037	P06	Sputum	208	17	T1963A	1963	T	A	0	synonymous_variant	ORF1a	164	144	13	0	0	13	5	144	2	319	282	20	0	0	20	11	282	6
P13N0211	GZMU0078	P13	Nose	211	13	T306C	306	T	C	0	non-synonymous_variant	ORF1a	2743	2553	180	0	0	8	180	2553	2	3139	2934	197	0	0	2	197	2934	6
P24T0226	GZMU0113	P24	Throat	226	10	T8323C	8323	T	C	0	synonymous_variant	ORF1a	108	97	6	0	0	2	6	97	3	253	226	16	0	0	5	16	226	6
P05S0207	GZMU0006	P05	Sputum	207	37	T20135C	20135	T	C	0.0625	non-synonymous_variant	ORF1b	111	98	8	0	0	1	8	98	4	139	122	12	0	0	1	12	122	4
P01N0129	GZMU0052	P01	Nose	129	18	T27017A	27017	T	A	0	synonymous_variant	M	74	66	4	0	0	4	2	66	2	47	44	3	0	0	3	0	44	0
P23N0226	GZMU0115	P23	Nose	226	15	T17136A	17136	T	A	0.063158	synonymous_variant	ORF1b	94	89	5	0	0	5	0	89	0	217	209	6	0	0	6	0	209	2
P13T0217	GZMU0095	P13	Throat	217	19	T27687C	27687	T	C	0	synonymous_variant	ORF7a	88	81	7	0	0	0	7	81	0	94	88	6	0	0	0	6	88	0
P03S0205	GZMU0072	P03	Sputum	205	23	T27687C	27687	T	C	0.063158	synonymous_variant	ORF7a	92	86	6	0	0	0	6	86	0	102	97	5	0	0	0	5	97	0
P73T0214	GZMU0086	P73	Throat	214	4	T13422C	13422	T	C	0	non-synonymous_variant	ORF1a	230	207	18	0	0	4	18	207	1	438	403	28	0	0	6	28	403	1
P14S0208	GZMU0042	P14	Sputum	208	17	T306C	306	T	C	0.063218	non-synonymous_variant	ORF1a	171	158	11	0	0	1	11	158	1
P01N0129	GZMU0052	P01	Nose	129	18	T21679C	21679	T	C	0.063291	synonymous_variant	S	77	71	5	0	0	1	5	71	0	58	54	4	0	0	0	4	54	0
P01N0129	GZMU0052	P01	Nose	129	18	T17142C	17142	T	C	0	synonymous_variant	ORF1b	32	31	1	0	0	0	1	31	0	31	29	2	0	0	0	2	29	0
P13T0217	GZMU0095	P13	Throat	217	19	A14680G	14680	A	G	0	non-synonymous_variant	ORF1b	25	23	2	0	0	23	0	0	2	31	29	2	0	0	29	0	0	2
P14S0208	GZMU0042	P14	Sputum	208	17	A25806G	25806	A	G	0.063694	synonymous_variant	ORF3a	154	142	10	0	0	142	2	0	10
P05S0207	GZMU0006	P05	Sputum	207	37	T22114C	22114	T	C	0	synonymous_variant	S	36	34	1	0	0	0	1	34	1	46	42	3	0	0	0	3	42	1
P13T0214	GZMU0081	P13	Throat	214	16	T19896C	19896	T	C	0	synonymous_variant	ORF1b	356	331	24	1	0	0	24	331	0	364	340	24	0	0	0	24	340	0
P06S0208	GZMU0037	P06	Sputum	208	17	T27017A	27017	T	A	0	synonymous_variant	M	179	163	11	0	0	11	3	163	2	333	301	22	0	0	22	7	301	3
P10T0211	GZMU0074	P10	Throat	211	18	T13422C	13422	T	C	0	non-synonymous_variant	ORF1a	475	440	29	1	0	5	29	440	0	650	595	43	1	0	9	43	595	2
P01T0129	GZMU0051	P01	Throat	129	18	T1963A	1963	T	A	0	synonymous_variant	ORF1a	186	158	8	0	0	8	12	158	8	151	127	10	0	0	10	5	127	9
P13T0217	GZMU0095	P13	Throat	217	19	C28708T	28708	C	T	0.063725	synonymous_variant	N	191	178	12	0	0	0	178	12	1	200	188	11	0	0	0	188	11	1
P10N0205	GZMU0024	P10	Nose	205	12	T22114C	22114	T	C	0	synonymous_variant	S	656	583	49	0	0	12	49	583	12	888	802	59	0	0	15	59	802	12
P10N0211	GZMU0077	P10	Nose	211	18	T13542G	13542	T	G	0	synonymous_variant	ORF1b	52	44	4	0	0	4	0	44	4	60	48	4	0	0	8	0	48	4
P10T0208	GZMU0045	P10	Throat	208	15	A10620G	10620	A	G	0	non-synonymous_variant	ORF1a	66	58	5	0	0	58	2	1	5	105	96	7	0	0	96	2	0	7
P05S0207	GZMU0006	P05	Sputum	207	37	A10620G	10620	A	G	0.06383	non-synonymous_variant	ORF1a	133	122	9	0	0	122	2	0	9	160	146	11	0	0	146	2	1	11
P24T0226	GZMU0113	P24	Throat	226	10	T21698C	21698	T	C	0	non-synonymous_variant	S	87	80	7	0	0	0	7	80	0	179	167	12	0	0	0	12	167	0
P10N0205	GZMU0024	P10	Nose	205	12	T306C	306	T	C	0	non-synonymous_variant	ORF1a	1233	1147	85	0	0	0	85	1147	1	1551	1443	104	1	0	2	104	1443	1
P23N0226	GZMU0115	P23	Nose	226	15	T21679C	21679	T	C	0	synonymous_variant	S	73	68	4	0	0	1	4	68	0	238	219	16	0	0	3	16	219	0
P13T0217	GZMU0095	P13	Throat	217	19	T20135C	20135	T	C	0	non-synonymous_variant	ORF1b	79	69	5	0	0	3	5	69	2	104	87	7	0	0	6	7	87	4
P13T0214	GZMU0081	P13	Throat	214	16	T21698C	21698	T	C	0.064815	non-synonymous_variant	S	106	99	7	0	0	0	7	99	0	114	107	7	0	0	0	7	107	0
P11S0208	GZMU0040	P11	Sputum	208	22	A25806G	25806	A	G	0	synonymous_variant	ORF3a	62	59	3	0	0	59	0	0	3	59	55	4	0	0	55	0	0	4
P01N0201	GZMU0033	P01	Nose	201	21	T1963A	1963	T	A	0	synonymous_variant	ORF1a	73	59	5	0	0	5	4	59	5	44	37	3	0	0	3	1	37	3
P01N0201	GZMU0033	P01	Nose	201	21	T8323C	8323	T	C	0	synonymous_variant	ORF1a	57	53	3	0	0	1	3	53	0	44	41	3	0	0	0	3	41	0
P13T0214	GZMU0081	P13	Throat	214	16	T3721C	3721	T	C	0	synonymous_variant	ORF1a	85	78	6	0	0	1	6	78	0	88	81	6	0	0	1	6	81	0
P04T0208	GZMU0073	P04	Throat	208	20	T15909C	15909	T	C	0.064815	synonymous_variant	ORF1b	95	87	7	0	0	0	7	87	1	115	103	8	0	0	1	8	103	3
P10T0208	GZMU0045	P10	Throat	208	15	T27013C	27013	T	C	0.064935	non-synonymous_variant	M	73	67	5	0	0	0	5	67	1	118	107	8	0	0	0	8	107	3
P62T0207	GZMU0008	P62	Throat	207	17	T4507C	4507	T	C	0.065217	synonymous_variant	ORF1a	88	80	6	0	0	0	6	80	2	112	102	8	0	0	0	8	102	2
P03S0205	GZMU0072	P03	Sputum	205	23	T3721C	3721	T	C	0	synonymous_variant	ORF1a	29	27	2	0	0	0	2	27	0	29	27	2	0	0	0	2	27	0
P13T0214	GZMU0081	P13	Throat	214	16	A14680G	14680	A	G	0	non-synonymous_variant	ORF1b	84	76	4	0	0	76	1	3	4	87	78	6	0	0	78	2	1	6
P13T0214	GZMU0081	P13	Throat	214	16	T13422C	13422	T	C	0	non-synonymous_variant	ORF1a	345	313	26	0	0	5	26	313	1	347	313	24	0	0	9	24	313	1
P10S0208	GZMU0039	P10	Sputum	208	15	A14680G	14680	A	G	0	non-synonymous_variant	ORF1b	454	418	30	0	0	418	3	3	30	561	517	39	0	0	517	2	3	39
P04T0208	GZMU0073	P04	Throat	208	20	A10620G	10620	A	G	0.065359	non-synonymous_variant	ORF1a	146	135	10	0	0	135	0	1	10	166	153	11	0	0	153	0	2	11
P01N0129	GZMU0052	P01	Nose	129	18	T15909C	15909	T	C	0.065421	synonymous_variant	ORF1b	90	82	7	0	0	1	7	82	0	73	66	6	0	0	0	6	66	1
P04T0208	GZMU0073	P04	Throat	208	20	T1963A	1963	T	A	0	synonymous_variant	ORF1a	45	41	2	0	0	2	1	41	1	57	47	4	0	0	4	2	47	4
P06S0208	GZMU0037	P06	Sputum	208	17	T21679C	21679	T	C	0.065455	synonymous_variant	S	249	230	18	0	0	1	18	230	0	437	402	35	0	0	0	35	402	0
P73T0214	GZMU0086	P73	Throat	214	4	T13542G	13542	T	G	0	synonymous_variant	ORF1b	67	55	8	0	0	4	0	55	8	155	131	11	0	0	12	1	131	11
P01N0129	GZMU0052	P01	Nose	129	18	T22114C	22114	T	C	0	synonymous_variant	S	22	20	0	0	0	0	0	20	2	14	11	1	0	0	1	1	11	1
P01N0201	GZMU0033	P01	Nose	201	21	A8821G	8821	A	G	0	synonymous_variant	ORF1a	57	55	2	0	0	55	0	0	2	42	39	3	0	0	39	0	0	3
P04T0208	GZMU0073	P04	Throat	208	20	T15357C	15357	T	C	0.065934	synonymous_variant	ORF1b	174	163	11	0	0	0	11	163	0	214	199	13	0	0	2	13	199	0
P05S0207	GZMU0006	P05	Sputum	207	37	T13422C	13422	T	C	0	non-synonymous_variant	ORF1a	181	169	10	1	0	1	10	169	0	210	191	15	1	0	3	15	191	0
P05S0207	GZMU0006	P05	Sputum	207	37	T26524C	26524	T	C	0.066667	start_lost	M	59	55	4	0	0	0	4	55	0	70	66	4	0	0	0	4	66	0
P05S0207	GZMU0006	P05	Sputum	207	37	T21698C	21698	T	C	0.066667	non-synonymous_variant	S	54	50	4	0	0	0	4	50	0	73	65	8	0	0	0	8	65	0
P10T0211	GZMU0074	P10	Throat	211	18	T20135C	20135	T	C	0	non-synonymous_variant	ORF1b	359	329	21	0	0	4	21	329	5	556	495	40	0	0	12	40	495	9
P04T0208	GZMU0073	P04	Throat	208	20	T13542G	13542	T	G	0	synonymous_variant	ORF1b	28	23	3	0	0	2	0	23	3	41	34	3	0	0	4	0	34	3
P04T0208	GZMU0073	P04	Throat	208	20	T306C	306	T	C	0	non-synonymous_variant	ORF1a	99	92	7	0	0	0	7	92	0	123	114	9	0	0	0	9	114	0
P13N0211	GZMU0078	P13	Nose	211	13	C10818T	10818	C	T	0.066874	non-synonymous_variant	ORF1a	2412	2248	163	1	0	0	2248	163	0	2785	2589	194	0	0	0	2589	194	2
P10T0211	GZMU0074	P10	Throat	211	18	T13542G	13542	T	G	0	synonymous_variant	ORF1b	157	137	13	0	0	7	0	137	13	244	218	18	0	0	8	0	218	18
P04T0208	GZMU0073	P04	Throat	208	20	T20135C	20135	T	C	0	non-synonymous_variant	ORF1b	118	101	8	0	0	3	8	101	6	149	125	11	0	0	7	11	125	6
P10T0208	GZMU0045	P10	Throat	208	15	T13422C	13422	T	C	0.067416	non-synonymous_variant	ORF1a	86	80	6	0	0	0	6	80	0	122	117	5	0	0	0	5	117	0
P23N0226	GZMU0115	P23	Nose	226	15	T20135C	20135	T	C	0	non-synonymous_variant	ORF1b	94	80	8	0	0	1	8	80	5	298	263	22	0	0	2	22	263	11
P73T0214	GZMU0086	P73	Throat	214	4	T22114C	22114	T	C	0	synonymous_variant	S	27	25	2	0	0	0	2	25	0	81	71	6	0	0	2	6	71	2
P03S0205	GZMU0072	P03	Sputum	205	23	T17142C	17142	T	C	0.067416	synonymous_variant	ORF1b	84	78	6	0	0	0	6	78	0	101	91	10	0	0	0	10	91	0
P03S0205	GZMU0072	P03	Sputum	205	23	A25806G	25806	A	G	0	synonymous_variant	ORF3a	46	44	2	0	0	44	0	0	2	67	62	5	0	0	62	0	0	5
P01N0201	GZMU0033	P01	Nose	201	21	A1350G	1350	A	G	0	non-synonymous_variant	ORF1a	132	125	7	0	0	125	0	0	7	107	99	8	0	0	99	0	0	8
P24T0226	GZMU0113	P24	Throat	226	10	T13422C	13422	T	C	0	non-synonymous_variant	ORF1a	330	301	26	0	0	3	26	301	0	808	741	61	2	0	4	61	741	0
P23N0226	GZMU0115	P23	Nose	226	15	T1963A	1963	T	A	0	synonymous_variant	ORF1a	81	70	7	0	0	7	3	70	1	145	125	11	0	0	11	5	125	4
P10N0211	GZMU0077	P10	Nose	211	18	T20135C	20135	T	C	0	non-synonymous_variant	ORF1b	129	112	9	0	0	5	9	112	3	144	123	11	0	0	6	11	123	4
P01N0201	GZMU0033	P01	Nose	201	21	A25806G	25806	A	G	0	synonymous_variant	ORF3a	60	55	5	0	0	55	0	0	5	39	36	3	0	0	36	0	0	3
P13T0217	GZMU0095	P13	Throat	217	19	A1350G	1350	A	G	0.068376	non-synonymous_variant	ORF1a	107	99	8	0	0	99	0	0	8	117	109	8	0	0	109	0	0	8
P03S0205	GZMU0072	P03	Sputum	205	23	A14680G	14680	A	G	0	non-synonymous_variant	ORF1b	37	35	2	0	0	35	0	0	2	52	47	4	0	0	47	0	1	4
P03S0205	GZMU0072	P03	Sputum	205	23	T21698C	21698	T	C	0	non-synonymous_variant	S	44	41	3	0	0	0	3	41	0	65	60	5	0	0	0	5	60	0
P04T0208	GZMU0073	P04	Throat	208	20	T17142C	17142	T	C	0.069444	synonymous_variant	ORF1b	68	63	4	0	0	1	4	63	0	77	71	5	0	0	1	5	71	0
P11S0208	GZMU0040	P11	Sputum	208	22	T13422C	13422	T	C	0	non-synonymous_variant	ORF1a	253	228	22	0	0	3	22	228	0	246	224	19	0	0	3	19	224	0
P10T0211	GZMU0074	P10	Throat	211	18	T306C	306	T	C	0	non-synonymous_variant	ORF1a	322	295	24	0	0	0	24	295	3	471	431	37	0	0	0	37	431	3
P10T0208	GZMU0045	P10	Throat	208	15	T15909C	15909	T	C	0	synonymous_variant	ORF1b	54	49	4	0	0	1	4	49	0	88	79	7	0	0	2	7	79	0
P03S0205	GZMU0072	P03	Sputum	205	23	T13542G	13542	T	G	0	synonymous_variant	ORF1b	41	36	4	0	0	1	0	36	4	50	44	4	0	0	2	0	44	4
P04T0208	GZMU0073	P04	Throat	208	20	G26188A	26188	G	A	0.069565	non-synonymous_variant	ORF3a	109	101	8	0	0	8	0	0	101	140	131	9	0	0	9	0	0	131
P24T0226	GZMU0113	P24	Throat	226	10	T15357C	15357	T	C	0.069767	synonymous_variant	ORF1b	243	227	16	0	0	0	16	227	0	512	479	30	1	0	1	30	479	1
P01T0129	GZMU0051	P01	Throat	129	18	T17142C	17142	T	C	0	synonymous_variant	ORF1b	186	171	15	0	0	0	15	171	0	137	126	11	0	0	0	11	126	0
P11S0208	GZMU0040	P11	Sputum	208	22	C8782T	8782	C	T	0	synonymous_variant	ORF1a	145	139	6	0	0	0	139	6	0	137	125	11	0	0	1	125	11	0
P10N0205	GZMU0024	P10	Nose	205	12	T13542G	13542	T	G	0	synonymous_variant	ORF1b	785	669	70	0	0	39	7	669	70	1067	923	86	1	0	43	14	923	86
P01N0207	GZMU0010	P01	Nose	207	27	T22114C	22114	T	C	0	synonymous_variant	S	404	369	25	0	0	2	25	369	8	583	525	47	0	0	5	47	525	6
P05S0207	GZMU0006	P05	Sputum	207	37	A25806G	25806	A	G	0	synonymous_variant	ORF3a	49	44	5	0	0	44	0	0	5	62	57	5	0	0	57	0	0	5
P03S0205	GZMU0072	P03	Sputum	205	23	A4291G	4291	A	G	0.07	synonymous_variant	ORF1a	95	87	7	0	0	87	1	0	7	109	100	7	0	0	100	1	1	7
P13T0217	GZMU0095	P13	Throat	217	19	T13422C	13422	T	C	0.070064	non-synonymous_variant	ORF1a	151	140	11	0	0	0	11	140	0	171	156	14	0	0	1	14	156	0
P10N0205	GZMU0024	P10	Nose	205	12	T14679C	14679	T	C	0	synonymous_variant	ORF1b	871	772	69	0	0	16	69	772	14	1156	1012	95	0	0	35	95	1012	14
P01N0129	GZMU0052	P01	Nose	129	18	C10615T	10615	C	T	0.070796	synonymous_variant	ORF1a	101	95	6	0	0	0	95	6	0	95	88	7	0	0	0	88	7	0
P62T0207	GZMU0008	P62	Throat	207	17	A8821G	8821	A	G	0.071429	synonymous_variant	ORF1a	79	73	6	0	0	73	0	0	6	101	96	5	0	0	96	0	0	5
P01N0129	GZMU0052	P01	Nose	129	18	T20135C	20135	T	C	0	non-synonymous_variant	ORF1b	103	89	7	0	0	4	7	89	3	73	62	6	0	0	2	6	62	3
P62T0207	GZMU0008	P62	Throat	207	17	A25806G	25806	A	G	0	synonymous_variant	ORF3a	103	95	6	0	0	95	2	0	6	157	140	13	0	0	140	4	0	13
P01N0201	GZMU0033	P01	Nose	201	21	T15474C	15474	T	C	0.072917	synonymous_variant	ORF1b	85	78	7	0	0	0	7	78	0	67	62	5	0	0	0	5	62	0
P10N0211	GZMU0077	P10	Nose	211	18	T1963A	1963	T	A	0	synonymous_variant	ORF1a	60	47	4	0	0	4	4	47	5	72	56	6	0	0	6	6	56	4
P06S0208	GZMU0037	P06	Sputum	208	17	A309G	309	A	G	0.073529	non-synonymous_variant	ORF1a	123	112	10	0	0	112	1	0	10	245	218	21	0	0	218	6	0	21
P10S0208	GZMU0039	P10	Sputum	208	15	T306C	306	T	C	0	non-synonymous_variant	ORF1a	705	649	53	0	0	2	53	649	1	938	856	79	0	0	2	79	856	1
P01N0129	GZMU0052	P01	Nose	129	18	T15474C	15474	T	C	0	synonymous_variant	ORF1b	56	53	1	0	0	0	1	53	2	47	42	4	0	0	0	4	42	1
P03S0205	GZMU0072	P03	Sputum	205	23	A14964G	14964	A	G	0.07377	synonymous_variant	ORF1b	113	104	9	0	0	104	0	0	9	126	117	9	0	0	117	0	0	9
P10N0211	GZMU0077	P10	Nose	211	18	C28854T	28854	C	T	0	non-synonymous_variant	N	143	141	2	0	0	0	141	2	0	187	171	16	0	0	0	171	16	0
P23N0226	GZMU0115	P23	Nose	226	15	C28854T	28854	C	T	0.074074	non-synonymous_variant	N	158	146	12	0	0	0	146	12	0	317	314	3	0	0	0	314	3	0
P10N0211	GZMU0077	P10	Nose	211	18	A14680G	14680	A	G	0	non-synonymous_variant	ORF1b	31	29	2	0	0	29	0	0	2	35	32	3	0	0	32	0	0	3
P11S0208	GZMU0040	P11	Sputum	208	22	T15357C	15357	T	C	0.075342	synonymous_variant	ORF1b	132	122	10	0	0	0	10	122	0	124	118	6	0	0	0	6	118	0
P10S0208	GZMU0039	P10	Sputum	208	15	T13542G	13542	T	G	0	synonymous_variant	ORF1b	485	414	40	0	0	27	4	414	40	675	572	58	0	0	40	5	572	58
P01N0207	GZMU0010	P01	Nose	207	27	T306C	306	T	C	0	non-synonymous_variant	ORF1a	846	765	80	0	0	0	80	765	1	1182	1079	102	0	0	0	102	1079	1
P13N0208	GZMU0047	P13	Nose	208	10	C17502T	17502	C	T	0.07572	synonymous_variant	ORF1b	15576	14394	1180	0	0	1	14394	1180	1
P01N0201	GZMU0033	P01	Nose	201	21	T17142C	17142	T	C	0	synonymous_variant	ORF1b	76	75	1	0	0	0	1	75	0	46	42	4	0	0	0	4	42	0
P13T0217	GZMU0095	P13	Throat	217	19	A10620G	10620	A	G	0.076087	non-synonymous_variant	ORF1a	90	81	7	0	0	81	1	1	7	119	108	10	0	0	108	0	1	10
P10T0208	GZMU0045	P10	Throat	208	15	T3721C	3721	T	C	0	synonymous_variant	ORF1a	15	14	1	0	0	0	1	14	0	23	21	2	0	0	0	2	21	0
P73T0214	GZMU0086	P73	Throat	214	4	T20135C	20135	T	C	0.078571	non-synonymous_variant	ORF1b	126	108	10	0	0	6	10	108	2	270	228	23	0	0	13	23	228	6
P10T0205	GZMU0023	P10	Throat	205	12	T22114C	22114	T	C	0	synonymous_variant	S	461	409	36	0	0	7	36	409	9	501	444	44	0	0	4	44	444	9
P23N0226	GZMU0115	P23	Nose	226	15	G6819T	6819	G	T	0.083333	non-synonymous_variant	ORF1a	59	54	5	0	0	0	0	5	54	198	198	0	0	0	0	0	0	198
P05S0207	GZMU0006	P05	Sputum	207	37	A8821G	8821	A	G	0	synonymous_variant	ORF1a	48	44	4	0	0	44	0	0	4	56	50	5	0	0	50	0	1	5
P11S0208	GZMU0040	P11	Sputum	208	22	T8323C	8323	T	C	0	synonymous_variant	ORF1a	54	46	5	0	0	2	5	46	1	56	48	5	0	0	2	5	48	1
P73T0214	GZMU0086	P73	Throat	214	4	T306C	306	T	C	0	non-synonymous_variant	ORF1a	185	159	24	0	0	1	24	159	1	392	353	35	0	0	2	35	353	2
P10S0208	GZMU0039	P10	Sputum	208	15	T22114C	22114	T	C	0	synonymous_variant	S	425	370	37	0	0	8	37	370	10	535	470	48	0	0	8	48	470	9
P73T0214	GZMU0086	P73	Throat	214	4	T21698C	21698	T	C	0	non-synonymous_variant	S	39	36	2	0	0	1	2	36	0	111	100	10	0	0	1	10	100	0
P24T0226	GZMU0113	P24	Throat	226	10	T27017A	27017	T	A	0.083333	synonymous_variant	M	124	112	11	0	0	11	1	112	0	362	330	30	0	0	30	2	330	0
P10T0205	GZMU0023	P10	Throat	205	12	T306C	306	T	C	0	non-synonymous_variant	ORF1a	659	606	51	0	0	2	51	606	0	824	747	76	0	0	1	76	747	0
P62T0207	GZMU0008	P62	Throat	207	17	T8323C	8323	T	C	0.084034	synonymous_variant	ORF1a	114	100	10	0	0	2	10	100	2	161	141	15	0	0	1	15	141	4
P01N0201	GZMU0033	P01	Nose	201	21	A24696G	24696	A	G	0.084507	non-synonymous_variant	S	116	104	12	0	0	104	0	0	12	76	66	10	0	0	66	0	0	10
P14S0208	GZMU0042	P14	Sputum	208	17	T8323C	8323	T	C	0.084967	synonymous_variant	ORF1a	143	129	13	0	0	0	13	129	1
P01N0207	GZMU0010	P01	Nose	207	27	T13542G	13542	T	G	0	synonymous_variant	ORF1b	487	413	52	0	0	19	3	413	52	703	600	66	0	0	30	7	600	66
P10N0211	GZMU0077	P10	Nose	211	18	T21679C	21679	T	C	0.085106	synonymous_variant	S	92	83	8	0	0	1	8	83	0	100	91	8	0	0	1	8	91	0
P01N0129	GZMU0052	P01	Nose	129	18	A24696G	24696	A	G	0.085714	non-synonymous_variant	S	84	77	7	0	0	77	0	0	7	73	67	6	0	0	67	0	0	6
P24T0226	GZMU0113	P24	Throat	226	10	T20135C	20135	T	C	0	non-synonymous_variant	ORF1b	191	160	22	0	0	5	22	160	4	443	377	42	0	0	12	42	377	12
P01T0129	GZMU0051	P01	Throat	129	18	T8323C	8323	T	C	0.08642	synonymous_variant	ORF1a	227	200	21	0	0	2	21	200	4	204	176	21	0	0	3	21	176	4
P01N0201	GZMU0033	P01	Nose	201	21	T27017A	27017	T	A	0	synonymous_variant	M	83	74	4	0	0	4	2	74	3	63	53	6	0	0	6	1	53	3
P10N0211	GZMU0077	P10	Nose	211	18	T306C	306	T	C	0.086538	non-synonymous_variant	ORF1a	98	89	9	0	0	0	9	89	0	124	112	12	0	0	0	12	112	0
P62T0207	GZMU0008	P62	Throat	207	17	T17142C	17142	T	C	0.087912	synonymous_variant	ORF1b	89	80	8	0	0	1	8	80	0	126	113	11	1	0	1	11	113	0
P01N0129	GZMU0052	P01	Nose	129	18	T19896C	19896	T	C	0.088889	synonymous_variant	ORF1b	85	76	8	0	0	1	8	76	0	60	53	6	0	0	1	6	53	0
P13T0214	GZMU0081	P13	Throat	214	16	T8323C	8323	T	C	0.091503	synonymous_variant	ORF1a	151	135	14	0	0	1	14	135	1	156	138	16	0	0	0	16	138	2
P01N0129	GZMU0052	P01	Nose	129	18	T3721C	3721	T	C	0	synonymous_variant	ORF1a	28	26	2	0	0	0	2	26	0	20	18	2	0	0	0	2	18	0
P04T0208	GZMU0073	P04	Throat	208	20	T8323C	8323	T	C	0.092784	synonymous_variant	ORF1a	93	83	9	0	0	0	9	83	1	105	92	10	0	0	2	10	92	1
P01N0201	GZMU0033	P01	Nose	201	21	T20135C	20135	T	C	0	non-synonymous_variant	ORF1b	113	91	15	0	0	3	15	91	4	80	66	8	0	0	3	8	66	3
P13T0214	GZMU0081	P13	Throat	214	16	T1963A	1963	T	A	0.093525	synonymous_variant	ORF1a	134	109	13	0	0	13	6	109	6	140	113	13	0	0	13	6	113	8
P11S0208	GZMU0040	P11	Sputum	208	22	T17142C	17142	T	C	0.094737	synonymous_variant	ORF1b	90	79	9	0	0	1	9	79	1	75	66	7	0	0	1	7	66	1
P73T0214	GZMU0086	P73	Throat	214	4	T8323C	8323	T	C	0.094828	synonymous_variant	ORF1a	110	94	11	0	0	4	11	94	1	233	203	22	0	0	5	22	203	3
P62T0207	GZMU0008	P62	Throat	207	17	A14680G	14680	A	G	0	non-synonymous_variant	ORF1b	61	56	5	0	0	56	0	0	5	77	69	8	0	0	69	0	0	8
P01T0129	GZMU0051	P01	Throat	129	18	T306C	306	T	C	0	non-synonymous_variant	ORF1a	229	200	27	0	0	0	27	200	2	200	177	21	0	0	0	21	177	2
P62T0207	GZMU0008	P62	Throat	207	17	T20135C	20135	T	C	0	non-synonymous_variant	ORF1b	182	152	20	0	0	6	20	152	4	257	218	27	0	0	6	27	218	6
P10S0208	GZMU0039	P10	Sputum	208	15	T14679C	14679	T	C	0	synonymous_variant	ORF1b	593	506	67	0	0	18	67	506	2	723	626	76	0	0	11	76	626	10
P01N0201	GZMU0033	P01	Nose	201	21	T15357C	15357	T	C	0	synonymous_variant	ORF1b	148	144	4	0	0	0	4	144	0	114	102	12	0	0	0	12	102	0
P13T0214	GZMU0081	P13	Throat	214	16	T21679C	21679	T	C	0.095745	synonymous_variant	S	186	167	18	0	0	0	18	167	1	200	179	19	0	0	0	19	179	2
P11S0208	GZMU0040	P11	Sputum	208	22	T20135C	20135	T	C	0	non-synonymous_variant	ORF1b	102	85	10	0	0	3	10	85	4	92	73	10	0	0	4	10	73	5
P10T0208	GZMU0045	P10	Throat	208	15	T20135C	20135	T	C	0.1	non-synonymous_variant	ORF1b	68	58	8	0	0	1	8	58	1	95	81	9	0	0	1	9	81	4
P23N0226	GZMU0115	P23	Nose	226	15	T21698C	21698	T	C	0.1	non-synonymous_variant	S	39	35	4	0	0	0	4	35	0	138	121	15	0	0	0	15	121	2
P10N0211	GZMU0077	P10	Nose	211	18	T8323C	8323	T	C	0.103896	synonymous_variant	ORF1a	74	65	8	0	0	0	8	65	1	84	75	8	0	0	0	8	75	1
P10T0205	GZMU0023	P10	Throat	205	12	T13542G	13542	T	G	0	synonymous_variant	ORF1b	475	400	54	1	0	18	2	400	54	556	468	61	1	0	23	3	468	61
P11S0208	GZMU0040	P11	Sputum	208	22	T1963A	1963	T	A	0	synonymous_variant	ORF1a	90	71	9	0	0	9	8	71	2	81	64	9	0	0	9	7	64	1
P01N0207	GZMU0010	P01	Nose	207	27	T14679C	14679	T	C	0	synonymous_variant	ORF1b	575	479	66	0	0	15	66	479	15	824	705	92	0	0	16	92	705	11
P13T0214	GZMU0081	P13	Throat	214	16	T20135C	20135	T	C	0	non-synonymous_variant	ORF1b	265	223	28	0	0	9	28	223	5	277	231	31	0	0	10	31	231	5
P06S0208	GZMU0037	P06	Sputum	208	17	T306C	306	T	C	0.104938	non-synonymous_variant	ORF1a	146	131	15	0	0	0	15	131	0	291	264	25	0	0	2	25	264	0
P23N0226	GZMU0115	P23	Nose	226	15	C17373T	17373	C	T	0.105839	synonymous_variant	ORF1b	444	401	41	0	0	0	401	41	2	782	775	6	0	0	0	775	6	1
P13T0214	GZMU0081	P13	Throat	214	16	T306C	306	T	C	0	non-synonymous_variant	ORF1a	183	161	22	0	0	0	22	161	0	192	169	23	0	0	0	23	169	0
P10T0208	GZMU0045	P10	Throat	208	15	T8323C	8323	T	C	0	synonymous_variant	ORF1a	35	29	4	0	0	1	4	29	1	50	43	6	0	0	0	6	43	1
P10N0211	GZMU0077	P10	Nose	211	18	T20840C	20840	T	C	0.106383	non-synonymous_variant	ORF1b	46	41	5	0	0	0	5	41	0	46	41	5	0	0	0	5	41	0
P10T0205	GZMU0023	P10	Throat	205	12	T14679C	14679	T	C	0	synonymous_variant	ORF1b	620	529	70	0	0	15	70	529	6	682	582	83	0	0	15	83	582	2
P13T0214	GZMU0081	P13	Throat	214	16	T13542G	13542	T	G	0	synonymous_variant	ORF1b	128	107	16	0	0	4	1	107	16	131	109	16	0	0	5	1	109	16
P62T0207	GZMU0008	P62	Throat	207	17	T13542G	13542	T	G	0	synonymous_variant	ORF1b	56	46	5	0	0	4	1	46	5	89	66	11	0	0	10	2	66	11
P03S0205	GZMU0072	P03	Sputum	205	23	T13422C	13422	T	C	0	non-synonymous_variant	ORF1a	186	158	26	0	0	2	26	158	0	224	194	28	1	0	1	28	194	0
P06S0208	GZMU0037	P06	Sputum	208	17	C21707T	21707	C	T	0	non-synonymous_variant	S	125	125	0	0	0	0	125	0	0	198	173	25	0	0	0	173	25	0
P04T0208	GZMU0073	P04	Throat	208	20	T22114C	22114	T	C	0	synonymous_variant	S	40	33	4	0	0	0	4	33	3	47	38	6	0	0	0	6	38	3
P06S0208	GZMU0037	P06	Sputum	208	17	T13542G	13542	T	G	0	synonymous_variant	ORF1b	87	63	12	0	0	10	2	63	12	188	138	24	1	0	19	6	138	24
P01T0129	GZMU0051	P01	Throat	129	18	T22114C	22114	T	C	0	synonymous_variant	S	108	86	16	0	0	1	16	86	5	92	75	12	0	0	1	12	75	4
P06S0208	GZMU0037	P06	Sputum	208	17	T8323C	8323	T	C	0.10828	synonymous_variant	ORF1a	141	119	17	0	0	4	17	119	1	230	201	20	0	0	7	20	201	2
P24T0226	GZMU0113	P24	Throat	226	10	T306C	306	T	C	0.109195	non-synonymous_variant	ORF1a	170	151	19	0	0	0	19	151	0	453	412	40	1	0	0	40	412	0
P11S0208	GZMU0040	P11	Sputum	208	22	T306C	306	T	C	0.109244	non-synonymous_variant	ORF1a	105	91	13	0	0	0	13	91	1	99	86	12	0	0	0	12	86	1
P13T0217	GZMU0095	P13	Throat	217	19	T22114C	22114	T	C	0	synonymous_variant	S	33	29	3	0	0	1	3	29	0	37	31	5	0	0	1	5	31	0
P13T0214	GZMU0081	P13	Throat	214	16	T22114C	22114	T	C	0	synonymous_variant	S	89	76	12	0	0	0	12	76	1	88	75	12	0	0	0	12	75	1
P62T0207	GZMU0008	P62	Throat	207	17	T22114C	22114	T	C	0	synonymous_variant	S	45	37	4	0	0	2	4	37	2	66	53	9	0	0	2	9	53	2
P23N0226	GZMU0115	P23	Nose	226	15	T13542G	13542	T	G	0	synonymous_variant	ORF1b	54	44	9	0	0	1	0	44	9	131	111	18	0	0	2	0	111	18
P11S0208	GZMU0040	P11	Sputum	208	22	T28144C	28144	T	C	0.109489	non-synonymous_variant	ORF8	118	104	14	0	0	0	14	104	0	97	84	13	0	0	0	13	84	0
P01N0129	GZMU0052	P01	Nose	129	18	T1963A	1963	T	A	0	synonymous_variant	ORF1a	38	29	3	0	0	3	5	29	1	21	15	3	0	0	3	1	15	2
P24T0226	GZMU0113	P24	Throat	226	10	T13542G	13542	T	G	0	synonymous_variant	ORF1b	76	57	12	0	0	6	1	57	12	230	174	33	0	0	14	9	174	33
P11S0208	GZMU0040	P11	Sputum	208	22	A4291G	4291	A	G	0.115044	synonymous_variant	ORF1a	104	88	13	0	0	88	1	2	13	98	83	13	0	0	83	1	1	13
P11S0208	GZMU0040	P11	Sputum	208	22	T7562C	7562	T	C	0	non-synonymous_variant	ORF1a	27	24	3	0	0	0	3	24	0	27	23	4	0	0	0	4	23	0
P01N0129	GZMU0052	P01	Nose	129	18	T306C	306	T	C	0.116667	non-synonymous_variant	ORF1a	57	50	7	0	0	0	7	50	0	44	40	4	0	0	0	4	40	0
P13T0217	GZMU0095	P13	Throat	217	19	T13542G	13542	T	G	0	synonymous_variant	ORF1b	56	43	10	0	0	3	0	43	10	59	46	9	0	0	4	0	46	9
P10T0211	GZMU0074	P10	Throat	211	18	T14679C	14679	T	C	0	synonymous_variant	ORF1b	221	171	39	0	0	6	39	171	5	325	256	50	0	0	13	50	256	6
P06S0208	GZMU0037	P06	Sputum	208	17	T22114C	22114	T	C	0	synonymous_variant	S	100	84	14	0	0	2	14	84	0	134	111	21	0	0	2	21	111	0
P11S0208	GZMU0040	P11	Sputum	208	22	C21707T	21707	C	T	0.127273	non-synonymous_variant	S	49	44	5	0	0	0	44	5	0	44	44	0	0	0	0	44	0	0
P05S0207	GZMU0006	P05	Sputum	207	37	T13542G	13542	T	G	0	synonymous_variant	ORF1b	38	31	5	0	0	2	0	31	5	43	35	7	0	0	1	0	35	7
P62T0207	GZMU0008	P62	Throat	207	17	T306C	306	T	C	0.129032	non-synonymous_variant	ORF1a	114	97	16	0	0	1	16	97	0	178	148	28	2	0	0	28	148	0
P01N0129	GZMU0052	P01	Nose	129	18	A8821G	8821	A	G	0	synonymous_variant	ORF1a	40	36	4	0	0	36	0	0	4	36	30	6	0	0	30	0	0	6
P10T0208	GZMU0045	P10	Throat	208	15	T306C	306	T	C	0.134615	non-synonymous_variant	ORF1a	49	43	6	0	0	0	6	43	0	79	68	11	0	0	0	11	68	0
P01T0129	GZMU0051	P01	Throat	129	18	T13542G	13542	T	G	0	synonymous_variant	ORF1b	105	80	17	0	0	7	1	80	17	89	66	15	0	0	6	2	66	15
P01T0129	GZMU0051	P01	Throat	129	18	T14679C	14679	T	C	0	synonymous_variant	ORF1b	195	157	31	0	0	2	31	157	5	171	131	29	0	0	5	29	131	6
P06S0208	GZMU0037	P06	Sputum	208	17	T14679C	14679	T	C	0	synonymous_variant	ORF1b	149	114	27	0	0	5	27	114	3	215	172	37	0	0	2	37	172	4
P01N0201	GZMU0033	P01	Nose	201	21	A14680G	14680	A	G	0	non-synonymous_variant	ORF1b	29	23	4	0	0	23	1	1	4	17	14	3	0	0	14	0	0	3
P23N0226	GZMU0115	P23	Nose	226	15	G29527A	29527	G	A	0.139932	synonymous_variant	N	265	230	35	0	0	35	0	0	230	726	717	8	0	0	8	0	1	717
P05S0207	GZMU0006	P05	Sputum	207	37	T306C	306	T	C	0.142857	non-synonymous_variant	ORF1a	53	44	8	0	0	0	8	44	1	62	52	9	0	0	0	9	52	1
P73T0214	GZMU0086	P73	Throat	214	4	T14679C	14679	T	C	0	synonymous_variant	ORF1b	96	66	27	0	0	3	27	66	0	195	150	37	0	0	8	37	150	0
P23N0226	GZMU0115	P23	Nose	226	15	T14679C	14679	T	C	0	synonymous_variant	ORF1b	76	55	17	0	0	3	17	55	1	178	129	37	0	0	8	37	129	4
P73T0214	GZMU0086	P73	Throat	214	4	G14500T	14500	G	T	0.144444	non-synonymous_variant	ORF1b	157	134	23	0	0	0	0	23	134	332	281	50	1	0	0	0	50	281
P24T0226	GZMU0113	P24	Throat	226	10	T14679C	14679	T	C	0	synonymous_variant	ORF1b	115	83	25	0	0	5	25	83	2	257	189	55	0	0	11	55	189	2
P13T0217	GZMU0095	P13	Throat	217	19	T14679C	14679	T	C	0.163636	synonymous_variant	ORF1b	54	41	9	0	0	2	9	41	2	61	46	7	0	0	4	7	46	4
P03S0205	GZMU0072	P03	Sputum	205	23	T14679C	14679	T	C	0	synonymous_variant	ORF1b	70	45	19	0	0	3	19	45	3	92	62	22	0	0	5	22	62	3
P13T0208	GZMU0048	P13	Throat	208	10	C16936T	16936	C	T	0.164357	non-synonymous_variant	ORF1b	1684	1401	281	1	0	1	1401	281	0
P01N0201	GZMU0033	P01	Nose	201	21	T306C	306	T	C	0.178218	non-synonymous_variant	ORF1a	95	79	16	0	0	0	16	79	0	54	44	10	0	0	0	10	44	0
P13T0214	GZMU0081	P13	Throat	214	16	T14679C	14679	T	C	0	synonymous_variant	ORF1b	144	108	27	0	0	7	27	108	2	152	109	37	0	0	4	37	109	2
P73T0214	GZMU0086	P73	Throat	214	4	C12789T	12789	C	T	0.179348	non-synonymous_variant	ORF1a	173	143	30	0	0	0	143	30	0	373	311	61	0	0	1	311	61	0
P62T0207	GZMU0008	P62	Throat	207	17	T14679C	14679	T	C	0	synonymous_variant	ORF1b	116	87	22	0	0	5	22	87	2	148	104	37	0	0	5	37	104	2
P05S0207	GZMU0006	P05	Sputum	207	37	T14679C	14679	T	C	0	synonymous_variant	ORF1b	68	44	21	0	0	2	21	44	1	79	50	21	0	0	6	21	50	2
P10T0208	GZMU0045	P10	Throat	208	15	C20402T	20402	C	T	0.180328	non-synonymous_variant	ORF1b	55	46	9	0	0	0	46	9	0	68	56	12	0	0	0	56	12	0
P01N0201	GZMU0033	P01	Nose	201	21	T22114C	22114	T	C	0.185185	synonymous_variant	S	25	21	4	0	0	0	4	21	0	12	10	2	0	0	0	2	10	0
P13S0208	GZMU0041	P13	Sputum	208	10	C10833T	10833	C	T	0.188624	non-synonymous_variant	ORF1a	1514	1221	290	0	0	1	1221	290	2	12846	10157	2688	0	0	0	10157	2688	1
P04T0208	GZMU0073	P04	Throat	208	20	T14679C	14679	T	C	0.203125	synonymous_variant	ORF1b	63	42	13	0	0	2	13	42	6	90	55	22	0	0	7	22	55	6
P01N0129	GZMU0052	P01	Nose	129	18	T13542G	13542	T	G	0.205128	synonymous_variant	ORF1b	35	25	8	0	0	2	0	25	8	21	13	6	0	0	2	0	13	6
P01N0201	GZMU0033	P01	Nose	201	21	C10615T	10615	C	T	0.205714	synonymous_variant	ORF1a	166	133	33	0	0	0	133	33	0	119	106	13	0	0	0	106	13	0
P01N0129	GZMU0052	P01	Nose	129	18	T14679C	14679	T	C	0.230769	synonymous_variant	ORF1b	49	35	12	0	0	2	12	35	0	39	27	9	0	0	3	9	27	0
P24T0226	GZMU0113	P24	Throat	226	10	G19254A	19254	G	A	0.243902	synonymous_variant	ORF1b	120	91	29	0	0	29	0	0	91	231	174	56	0	0	56	0	1	174
P10N0211	GZMU0077	P10	Nose	211	18	T14679C	14679	T	C	0.277778	synonymous_variant	ORF1b	66	42	20	0	0	0	20	42	4	75	47	22	0	0	2	22	47	4
P11S0208	GZMU0040	P11	Sputum	208	22	T13542G	13542	T	G	0.277778	synonymous_variant	ORF1b	33	22	9	0	0	2	0	22	9	26	15	10	0	0	1	0	15	10
P14S0208	GZMU0042	P14	Sputum	208	17	A10785G	10785	A	G	0.279412	non-synonymous_variant	ORF1a	188	134	54	0	0	134	0	0	54
P01N0201	GZMU0033	P01	Nose	201	21	T14679C	14679	T	C	0.333333	synonymous_variant	ORF1b	74	44	25	0	0	4	25	44	1	49	31	14	0	0	3	14	31	1
P10T0208	GZMU0045	P10	Throat	208	15	T14679C	14679	T	C	0.341463	synonymous_variant	ORF1b	40	25	14	0	0	1	14	25	0	54	37	13	0	0	4	13	37	0
P11S0208	GZMU0040	P11	Sputum	208	22	T14679C	14679	T	C	0.386364	synonymous_variant	ORF1b	43	25	17	0	0	1	17	25	0	41	24	16	0	0	1	16	24	0
P11S0208	GZMU0040	P11	Sputum	208	22	C17550T	17550	C	T	0.680982	synonymous_variant	ORF1b	159	49	110	0	0	0	49	110	0	135	30	105	0	0	0	30	105	0
P04T0208	GZMU0073	P04	Throat	208	20	T6996C	6996	T	C	0.705882	non-synonymous_variant	ORF1a	46	13	33	0	0	0	33	13	0	61	16	45	0	0	0	45	16	0
P11S0208	GZMU0040	P11	Sputum	208	22	C29303T	29303	C	T	0.727273	non-synonymous_variant	N	163	39	124	0	0	0	39	124	0	147	30	117	0	0	0	30	117	0
P11S0208	GZMU0040	P11	Sputum	208	22	C15324T	15324	C	T	0.78125	synonymous_variant	ORF1b	138	33	105	0	0	0	33	105	0	124	20	104	0	0	0	20	104	0
P23N0226	GZMU0115	P23	Nose	226	15	C29632T	29632	C	T	0.872483	synonymous_variant	ORF10	258	29	229	0	0	0	29	229	0	506	2	504	0	0	0	2	504	0
P23N0226	GZMU0115	P23	Nose	226	15	C8782T	8782	C	T	0.877419	synonymous_variant	ORF1a	129	13	116	0	0	0	13	116	0	273	1	272	0	0	0	1	272	0
P23N0226	GZMU0115	P23	Nose	226	15	A27880G	27880	A	G	0.881757	non-synonymous_variant	ORF7b	276	33	243	0	0	33	0	0	243	624	4	618	0	0	4	0	2	618
P05S0207	GZMU0006	P05	Sputum	207	37	C3832A	3832	C	A	0.888889	non-synonymous_variant	ORF1a	27	2	25	0	0	25	2	0	0	33	5	28	0	0	28	5	0	0
P23N0226	GZMU0115	P23	Nose	226	15	T28144C	28144	T	C	0.915179	non-synonymous_variant	ORF8	207	16	190	0	0	0	190	16	1	385	7	378	0	0	0	378	7	0
P23N0226	GZMU0115	P23	Nose	226	15	G28079T	28079	G	T	0.934524	synonymous_variant	ORF8	146	8	138	0	0	0	0	138	8	288	5	283	0	0	0	0	283	5
P14S0208	GZMU0042	P14	Sputum	208	17	C29095T	29095	C	T	0.949187	synonymous_variant	N	441	19	420	2	0	0	19	420	0
P14S0208	GZMU0042	P14	Sputum	208	17	T28250G	28250	T	G	1	frameshift_variant&non-synonymous_variant	ORF8	545	21	520	0	0	4	0	21	520
P10T0208	GZMU0045	P10	Throat	208	15	C8782T	8782	C	T	1	synonymous_variant	ORF1a	51	2	49	0	0	0	2	49	0	73	2	71	0	0	0	2	71	0
P14S0208	GZMU0042	P14	Sputum	208	17	C26447G	26447	C	G	1	non-synonymous_variant	E	209	8	201	0	0	0	8	0	201
P10T0208	GZMU0045	P10	Throat	208	15	T28144C	28144	T	C	1	non-synonymous_variant	ORF8	92	4	88	0	0	0	88	4	0	136	2	134	0	0	0	134	2	0
P06S0208	GZMU0037	P06	Sputum	208	17	A23403G	23403	A	G	1	non-synonymous_variant	S	392	13	379	0	0	13	0	0	379	772	94	677	0	0	94	0	1	677
P13S0208	GZMU0041	P13	Sputum	208	10	C8782T	8782	C	T	1	synonymous_variant	ORF1a	2062	0	2057	0	0	5	0	2057	0	14103	12	14087	0	0	3	12	14087	1
P10N0211	GZMU0077	P10	Nose	211	18	T28144C	28144	T	C	1	non-synonymous_variant	ORF8	142	3	139	0	0	0	139	3	0	161	8	153	0	0	0	153	8	0
P14S0208	GZMU0042	P14	Sputum	208	17	T28144C	28144	T	C	1	non-synonymous_variant	ORF8	304	5	299	0	0	0	299	5	0
P10N0211	GZMU0077	P10	Nose	211	18	C8782T	8782	C	T	1	synonymous_variant	ORF1a	112	1	111	0	0	0	1	111	0	138	14	124	0	0	0	14	124	0
P24T0226	GZMU0113	P24	Throat	226	10	C8782T	8782	C	T	1	synonymous_variant	ORF1a	200	0	198	0	0	2	0	198	0	403	43	360	0	0	0	43	360	0
P04T0208	GZMU0073	P04	Throat	208	20	C17373T	17373	C	T	1	synonymous_variant	ORF1b	244	1	241	0	0	1	1	241	1	284	10	273	0	0	0	10	273	1
P06S0208	GZMU0037	P06	Sputum	208	17	C3037T	3037	C	T	1	synonymous_variant	ORF1a	91	1	90	0	0	0	1	90	0	125	12	113	0	0	0	12	113	0
P05S0207	GZMU0006	P05	Sputum	207	37	G26458T	26458	G	T	1	non-synonymous_variant	E	95	1	94	0	0	0	0	94	1	116	2	114	0	0	0	0	114	2
P13T0214	GZMU0081	P13	Throat	214	16	T28144C	28144	T	C	1	non-synonymous_variant	ORF8	345	3	342	0	0	0	342	3	0	350	4	346	0	0	0	346	4	0
P62T0207	GZMU0008	P62	Throat	207	17	T28144C	28144	T	C	1	non-synonymous_variant	ORF8	233	2	231	0	0	0	231	2	0	373	4	367	0	0	0	367	4	2
P10S0208	GZMU0039	P10	Sputum	208	15	T28144C	28144	T	C	1	non-synonymous_variant	ORF8	1385	6	1378	0	0	0	1378	6	1	2015	13	2001	0	0	1	2001	13	0
P03S0205	GZMU0072	P03	Sputum	205	23	C29303T	29303	C	T	1	non-synonymous_variant	N	226	2	224	0	0	0	2	224	0	283	13	270	0	0	0	13	270	0
P24T0226	GZMU0113	P24	Throat	226	10	C29632T	29632	C	T	1	synonymous_variant	ORF10	314	0	314	0	0	0	0	314	0	703	87	615	0	0	0	87	615	1
P24T0226	GZMU0113	P24	Throat	226	10	C8344T	8344	C	T	1	synonymous_variant	ORF1a	69	0	69	0	0	0	0	69	0	156	17	138	0	0	0	17	138	1
P24T0226	GZMU0113	P24	Throat	226	10	T28144C	28144	T	C	1	non-synonymous_variant	ORF8	299	0	299	0	0	0	299	0	0	750	48	700	0	0	0	700	48	2
P24T0226	GZMU0113	P24	Throat	226	10	G28079T	28079	G	T	1	synonymous_variant	ORF8	248	0	248	0	0	0	0	248	0	561	34	527	0	0	0	0	527	34
P04T0208	GZMU0073	P04	Throat	208	20	G6819T	6819	G	T	1	non-synonymous_variant	ORF1a	48	0	48	0	0	0	0	48	0	67	4	63	0	0	0	0	63	4
P13T0217	GZMU0095	P13	Throat	217	19	C8782T	8782	C	T	1	synonymous_variant	ORF1a	82	0	82	0	0	0	0	82	0	100	5	95	0	0	0	5	95	0
P03S0205	GZMU0072	P03	Sputum	205	23	C15324T	15324	C	T	1	synonymous_variant	ORF1b	147	0	147	0	0	0	0	147	0	186	9	177	0	0	0	9	177	0
P01N0201	GZMU0033	P01	Nose	201	21	C21707T	21707	C	T	1	non-synonymous_variant	S	50	0	50	0	0	0	0	50	0	35	1	34	0	0	0	1	34	0
P04T0208	GZMU0073	P04	Throat	208	20	G29527A	29527	G	A	1	synonymous_variant	N	279	0	279	0	0	279	0	0	0	356	9	347	0	0	347	0	0	9
P05S0207	GZMU0006	P05	Sputum	207	37	C1734T	1734	C	T	1	non-synonymous_variant	ORF1a	69	0	69	0	0	0	0	69	0	77	1	76	0	0	0	1	76	0
P01T0129	GZMU0051	P01	Throat	129	18	C21707T	21707	C	T	1	non-synonymous_variant	S	164	0	164	0	0	0	0	164	0	131	1	130	0	0	0	1	130	0
P13T0217	GZMU0095	P13	Throat	217	19	T28144C	28144	T	C	1	non-synonymous_variant	ORF8	138	1	137	0	0	0	137	1	0	148	1	147	0	0	0	147	1	0
P73T0214	GZMU0086	P73	Throat	214	4	T28144C	28144	T	C	1	non-synonymous_variant	ORF8	185	0	185	0	0	0	185	0	0	370	2	368	0	0	0	368	2	0
P13T0214	GZMU0081	P13	Throat	214	16	C8782T	8782	C	T	1	synonymous_variant	ORF1a	210	1	207	0	0	2	1	207	0	209	1	208	0	0	0	1	208	0
P73T0214	GZMU0086	P73	Throat	214	4	G13146T	13146	G	T	1	non-synonymous_variant	ORF1a	112	0	112	0	0	0	0	112	0	236	1	235	0	0	0	0	235	1
P73T0214	GZMU0086	P73	Throat	214	4	C26309T	26309	C	T	1	non-synonymous_variant	E	104	1	103	0	0	0	1	103	0	242	1	241	0	0	0	1	241	0
P01N0207	GZMU0010	P01	Nose	207	27	C21707T	21707	C	T	1	non-synonymous_variant	S	488	0	488	0	0	0	0	488	0	735	2	732	1	0	0	2	732	0
P10T0211	GZMU0074	P10	Throat	211	18	C8782T	8782	C	T	1	synonymous_variant	ORF1a	338	2	336	0	0	0	2	336	0	496	0	494	0	0	2	0	494	0
P10T0211	GZMU0074	P10	Throat	211	18	T28144C	28144	T	C	1	non-synonymous_variant	ORF8	610	0	610	0	0	0	610	0	0	876	2	873	1	0	0	873	2	0
P10N0205	GZMU0024	P10	Nose	205	12	C8782T	8782	C	T	1	synonymous_variant	ORF1a	1321	0	1321	0	0	0	0	1321	0	1696	1	1695	0	0	0	1	1695	0
P01N0129	GZMU0052	P01	Nose	129	18	C21707T	21707	C	T	1	non-synonymous_variant	S	34	0	34	0	0	0	0	34	0	26	0	26	0	0	0	0	26	0
P05S0207	GZMU0006	P05	Sputum	207	37	C21707T	21707	C	T	1	non-synonymous_variant	S	45	0	45	0	0	0	0	45	0	60	0	60	0	0	0	0	60	0
P62T0207	GZMU0008	P62	Throat	207	17	C8782T	8782	C	T	1	synonymous_variant	ORF1a	150	0	150	0	0	0	0	150	0	192	0	192	0	0	0	0	192	0
P10N0208	GZMU0044	P10	Nose	208	15	A14964G	14964	A	G	0	synonymous_variant	ORF1b	1376	1374	0	0	0	1374	0	2	0
P10N0208	GZMU0044	P10	Nose	208	15	C10833T	10833	C	T	0	non-synonymous_variant	ORF1a	1097	1097	0	0	0	0	1097	0	0
P10N0208	GZMU0044	P10	Nose	208	15	C17502T	17502	C	T	0	synonymous_variant	ORF1b	2021	2020	0	0	0	0	2020	0	1
P10N0208	GZMU0044	P10	Nose	208	15	C29303T	29303	C	T	0	non-synonymous_variant	N	3253	3253	0	0	0	0	3253	0	0
P10N0208	GZMU0044	P10	Nose	208	15	C3832A	3832	C	A	0	non-synonymous_variant	ORF1a	620	618	0	0	0	0	618	2	0
P10N0208	GZMU0044	P10	Nose	208	15	C4071A	4071	C	A	0	non-synonymous_variant	ORF1a	1982	1981	0	0	0	0	1981	1	0
P10N0208	GZMU0044	P10	Nose	208	15	C8344T	8344	C	T	0	synonymous_variant	ORF1a	793	793	0	0	0	0	793	0	0
P10N0208	GZMU0044	P10	Nose	208	15	G13146T	13146	G	T	0	non-synonymous_variant	ORF1a	1613	1612	0	0	0	0	1	0	1612
P10N0208	GZMU0044	P10	Nose	208	15	G14335A	14335	G	A	0	non-synonymous_variant	ORF1b	960	959	0	0	0	0	0	1	959
P10N0208	GZMU0044	P10	Nose	208	15	G26188A	26188	G	A	0	non-synonymous_variant	ORF3a	1565	1565	0	0	0	0	0	0	1565
P10N0208	GZMU0044	P10	Nose	208	15	G26458T	26458	G	T	0	non-synonymous_variant	E	1493	1493	0	0	0	0	0	0	1493
P10N0208	GZMU0044	P10	Nose	208	15	G6819T	6819	G	T	0	non-synonymous_variant	ORF1a	1013	1013	0	0	0	0	0	0	1013
P10N0208	GZMU0044	P10	Nose	208	15	T6996C	6996	T	C	0	non-synonymous_variant	ORF1a	1119	1118	0	0	0	1	0	1118	0
P10N0208	GZMU0044	P10	Nose	208	15	T7759C	7759	T	C	0	synonymous_variant	ORF1a	1017	1017	0	0	0	0	0	1017	0
P10N0208	GZMU0044	P10	Nose	208	15	A10785G	10785	A	G	0	non-synonymous_variant	ORF1a	1746	1744	1	0	0	1744	0	1	1
P10N0208	GZMU0044	P10	Nose	208	15	A23403G	23403	A	G	0	non-synonymous_variant	S	2800	2796	1	0	0	2796	0	3	1
P10N0208	GZMU0044	P10	Nose	208	15	A24696G	24696	A	G	0	non-synonymous_variant	S	1769	1767	1	0	0	1767	0	1	1
P10N0208	GZMU0044	P10	Nose	208	15	A27880G	27880	A	G	0	non-synonymous_variant	ORF7b	2629	2625	1	1	0	2625	0	2	1
P10N0208	GZMU0044	P10	Nose	208	15	C10615T	10615	C	T	0	synonymous_variant	ORF1a	2453	2451	1	0	0	0	2451	1	1
P10N0208	GZMU0044	P10	Nose	208	15	C10818T	10818	C	T	0	non-synonymous_variant	ORF1a	1185	1184	1	0	0	0	1184	1	0
P10N0208	GZMU0044	P10	Nose	208	15	C20402T	20402	C	T	0	non-synonymous_variant	ORF1b	1621	1620	1	0	0	0	1620	1	0
P10N0208	GZMU0044	P10	Nose	208	15	C21707T	21707	C	T	0	non-synonymous_variant	S	989	988	1	0	0	0	988	1	0
P10N0208	GZMU0044	P10	Nose	208	15	C26447G	26447	C	G	0	non-synonymous_variant	E	1477	1473	1	0	0	0	1473	3	1
P10N0208	GZMU0044	P10	Nose	208	15	C28854T	28854	C	T	0	non-synonymous_variant	N	2288	2286	1	1	0	0	2286	1	0
P10N0208	GZMU0044	P10	Nose	208	15	G14500T	14500	G	T	0	non-synonymous_variant	ORF1b	1564	1561	1	0	0	1	1	1	1561
P10N0208	GZMU0044	P10	Nose	208	15	G19254A	19254	G	A	0	synonymous_variant	ORF1b	1269	1268	1	0	0	1	0	0	1268
P10N0208	GZMU0044	P10	Nose	208	15	G29527A	29527	G	A	0	synonymous_variant	N	3445	3443	1	0	0	1	0	1	3443
P10N0208	GZMU0044	P10	Nose	208	15	C17550T	17550	C	T	0	synonymous_variant	ORF1b	2076	2072	2	0	0	1	2072	2	1
P10N0208	GZMU0044	P10	Nose	208	15	C28708T	28708	C	T	0	synonymous_variant	N	3374	3368	2	0	0	1	3368	2	3
P10N0208	GZMU0044	P10	Nose	208	15	C29632T	29632	C	T	0	synonymous_variant	ORF10	2849	2846	2	0	0	0	2846	2	1
P10N0208	GZMU0044	P10	Nose	208	15	C3037T	3037	C	T	0	synonymous_variant	ORF1a	812	809	2	1	0	0	809	2	0
P10N0208	GZMU0044	P10	Nose	208	15	G28079T	28079	G	T	0	synonymous_variant	ORF8	1946	1943	2	0	0	0	1	2	1943
P10N0208	GZMU0044	P10	Nose	208	15	C12789T	12789	C	T	0	non-synonymous_variant	ORF1a	2080	2074	3	1	0	2	2074	3	0
P10N0208	GZMU0044	P10	Nose	208	15	C16936T	16936	C	T	0	non-synonymous_variant	ORF1b	2502	2499	3	0	0	0	2499	3	0
P10N0208	GZMU0044	P10	Nose	208	15	C26309T	26309	C	T	0	non-synonymous_variant	E	2103	2100	3	0	0	0	2100	3	0
P10N0208	GZMU0044	P10	Nose	208	15	T28250G	28250	T	G	0	frameshift_variant&non-synonymous_variant	ORF8	3602	3594	3	3	0	2	0	3594	3
P10N0208	GZMU0044	P10	Nose	208	15	C1734T	1734	C	T	0	non-synonymous_variant	ORF1a	1251	1247	4	0	0	0	1247	4	0
P10N0208	GZMU0044	P10	Nose	208	15	C17373T	17373	C	T	0	synonymous_variant	ORF1b	3169	3162	4	0	0	0	3162	4	3
P10N0208	GZMU0044	P10	Nose	208	15	T851C	851	T	C	0	non-synonymous_variant	ORF1a	2020	2012	4	0	0	2	4	2012	2
P10N0208	GZMU0044	P10	Nose	208	15	C29095T	29095	C	T	0	synonymous_variant	N	3312	3302	5	5	0	0	3302	5	0
P10N0208	GZMU0044	P10	Nose	208	15	C15324T	15324	C	T	0	synonymous_variant	ORF1b	2276	2261	12	0	0	0	2261	12	3
P10N0208	GZMU0044	P10	Nose	208	15	T17136A	17136	T	A	0	synonymous_variant	ORF1b	1276	1247	14	0	0	14	6	1247	9
P10N0208	GZMU0044	P10	Nose	208	15	T26524C	26524	T	C	0	start_lost	M	1105	1075	16	1	0	5	16	1075	8
P10N0208	GZMU0044	P10	Nose	208	15	A309G	309	A	G	0	non-synonymous_variant	ORF1a	1089	1053	18	0	0	1053	11	7	18
P10N0208	GZMU0044	P10	Nose	208	15	T20840C	20840	T	C	0	non-synonymous_variant	ORF1b	849	821	22	0	0	5	22	821	1
P10N0208	GZMU0044	P10	Nose	208	15	T4507C	4507	T	C	0	synonymous_variant	ORF1a	1022	984	23	0	0	6	23	984	9
P10N0208	GZMU0044	P10	Nose	208	15	A14680G	14680	A	G	0	non-synonymous_variant	ORF1b	914	878	25	0	0	878	2	9	25
P10N0208	GZMU0044	P10	Nose	208	15	T27013C	27013	T	C	0	non-synonymous_variant	M	1967	1901	27	0	0	32	27	1901	7
P10N0208	GZMU0044	P10	Nose	208	15	T3721C	3721	T	C	0	synonymous_variant	ORF1a	780	746	30	0	0	2	30	746	2
P10N0208	GZMU0044	P10	Nose	208	15	T7562C	7562	T	C	0	non-synonymous_variant	ORF1a	807	775	30	0	0	0	30	775	2
P10N0208	GZMU0044	P10	Nose	208	15	A3625G	3625	A	G	0	synonymous_variant	ORF1a	1687	1639	32	0	0	1639	8	8	32
P10N0208	GZMU0044	P10	Nose	208	15	A8821G	8821	A	G	0	synonymous_variant	ORF1a	1143	1103	34	0	0	1103	2	4	34
P10N0208	GZMU0044	P10	Nose	208	15	T1963A	1963	T	A	0	synonymous_variant	ORF1a	1087	991	36	0	0	36	40	991	20
P10N0208	GZMU0044	P10	Nose	208	15	T21698C	21698	T	C	0	non-synonymous_variant	S	1141	1096	37	0	0	6	37	1096	2
P10N0208	GZMU0044	P10	Nose	208	15	T27017A	27017	T	A	0	synonymous_variant	M	1516	1451	39	0	0	39	14	1451	12
P10N0208	GZMU0044	P10	Nose	208	15	A25806G	25806	A	G	0	synonymous_variant	ORF3a	1339	1293	40	0	0	1293	6	0	40
P10N0208	GZMU0044	P10	Nose	208	15	A4291G	4291	A	G	0	synonymous_variant	ORF1a	1641	1557	42	0	0	1557	27	15	42
P10N0208	GZMU0044	P10	Nose	208	15	A10620G	10620	A	G	0	non-synonymous_variant	ORF1a	2093	2021	46	2	0	2021	16	8	46
P10N0208	GZMU0044	P10	Nose	208	15	T17142C	17142	T	C	0	synonymous_variant	ORF1b	1150	1099	49	0	0	2	49	1099	0
P10N0208	GZMU0044	P10	Nose	208	15	T27687C	27687	T	C	0	synonymous_variant	ORF7a	1589	1534	51	0	0	4	51	1534	0
P10N0208	GZMU0044	P10	Nose	208	15	A1350G	1350	A	G	0	non-synonymous_variant	ORF1a	2179	2121	52	1	0	2121	1	4	52
P10N0208	GZMU0044	P10	Nose	208	15	T15474C	15474	T	C	0	synonymous_variant	ORF1b	1629	1563	58	0	0	5	58	1563	3
P10N0208	GZMU0044	P10	Nose	208	15	T8323C	8323	T	C	0	synonymous_variant	ORF1a	1113	1039	58	0	0	6	58	1039	10
P10N0208	GZMU0044	P10	Nose	208	15	T22114C	22114	T	C	0	synonymous_variant	S	806	718	62	0	0	8	62	718	18
P10N0208	GZMU0044	P10	Nose	208	15	T20135C	20135	T	C	0	non-synonymous_variant	ORF1b	1597	1469	66	0	0	34	66	1469	28
P10N0208	GZMU0044	P10	Nose	208	15	T21679C	21679	T	C	0	synonymous_variant	S	1677	1593	70	1	0	7	70	1593	6
P10N0208	GZMU0044	P10	Nose	208	15	T13542G	13542	T	G	0	synonymous_variant	ORF1b	894	776	71	1	0	41	5	776	71
P10N0208	GZMU0044	P10	Nose	208	15	T19896C	19896	T	C	0	synonymous_variant	ORF1b	2105	2021	75	0	0	7	75	2021	2
P10N0208	GZMU0044	P10	Nose	208	15	T15909C	15909	T	C	0	synonymous_variant	ORF1b	1710	1592	80	0	0	12	80	1592	26
P10N0208	GZMU0044	P10	Nose	208	15	T306C	306	T	C	0	non-synonymous_variant	ORF1a	1253	1163	86	0	0	3	86	1163	1
P10N0208	GZMU0044	P10	Nose	208	15	T14679C	14679	T	C	0	synonymous_variant	ORF1b	1109	990	95	0	0	16	95	990	8
P10N0208	GZMU0044	P10	Nose	208	15	T13422C	13422	T	C	0	non-synonymous_variant	ORF1a	1907	1786	96	0	0	21	96	1786	4
P10N0208	GZMU0044	P10	Nose	208	15	T15357C	15357	T	C	0	synonymous_variant	ORF1b	2130	2021	102	0	0	5	102	2021	2
P10N0208	GZMU0044	P10	Nose	208	15	C8782T	8782	C	T	1	synonymous_variant	ORF1a	1529	0	1527	0	0	2	0	1527	0
P10N0208	GZMU0044	P10	Nose	208	15	T28144C	28144	T	C	1	non-synonymous_variant	ORF8	2452	2	2450	0	0	0	2450	2	0
P10S0205	GZMU0016	P10	Sputum	205	12	A10785G	10785	A	G	0	non-synonymous_variant	ORF1a	2721	2720	0	0	0	2720	0	1	0
P10S0205	GZMU0016	P10	Sputum	205	12	A14964G	14964	A	G	0	synonymous_variant	ORF1b	2032	2030	0	0	0	2030	0	2	0
P10S0205	GZMU0016	P10	Sputum	205	12	C15324T	15324	C	T	0	synonymous_variant	ORF1b	3119	3118	0	0	0	0	3118	0	1
P10S0205	GZMU0016	P10	Sputum	205	12	C16936T	16936	C	T	0	non-synonymous_variant	ORF1b	3551	3550	0	0	0	1	3550	0	0
P10S0205	GZMU0016	P10	Sputum	205	12	C1734T	1734	C	T	0	non-synonymous_variant	ORF1a	2059	2059	0	0	0	0	2059	0	0
P10S0205	GZMU0016	P10	Sputum	205	12	C26447G	26447	C	G	0	non-synonymous_variant	E	1867	1866	0	0	0	0	1866	1	0
P10S0205	GZMU0016	P10	Sputum	205	12	C3832A	3832	C	A	0	non-synonymous_variant	ORF1a	1122	1122	0	0	0	0	1122	0	0
P10S0205	GZMU0016	P10	Sputum	205	12	C4071A	4071	C	A	0	non-synonymous_variant	ORF1a	3121	3120	0	0	0	0	3120	1	0
P10S0205	GZMU0016	P10	Sputum	205	12	G13146T	13146	G	T	0	non-synonymous_variant	ORF1a	2709	2706	0	1	0	1	1	0	2706
P10S0205	GZMU0016	P10	Sputum	205	12	G14335A	14335	G	A	0	non-synonymous_variant	ORF1b	1519	1519	0	0	0	0	0	0	1519
P10S0205	GZMU0016	P10	Sputum	205	12	G26188A	26188	G	A	0	non-synonymous_variant	ORF3a	2771	2771	0	0	0	0	0	0	2771
P10S0205	GZMU0016	P10	Sputum	205	12	G26458T	26458	G	T	0	non-synonymous_variant	E	1824	1823	0	0	0	1	0	0	1823
P10S0205	GZMU0016	P10	Sputum	205	12	G28079T	28079	G	T	0	synonymous_variant	ORF8	2680	2680	0	0	0	0	0	0	2680
P10S0205	GZMU0016	P10	Sputum	205	12	G6819T	6819	G	T	0	non-synonymous_variant	ORF1a	1279	1279	0	0	0	0	0	0	1279
P10S0205	GZMU0016	P10	Sputum	205	12	T6996C	6996	T	C	0	non-synonymous_variant	ORF1a	1590	1590	0	0	0	0	0	1590	0
P10S0205	GZMU0016	P10	Sputum	205	12	T7759C	7759	T	C	0	synonymous_variant	ORF1a	1473	1473	0	0	0	0	0	1473	0
P10S0205	GZMU0016	P10	Sputum	205	12	C10615T	10615	C	T	0	synonymous_variant	ORF1a	3655	3653	1	0	0	1	3653	1	0
P10S0205	GZMU0016	P10	Sputum	205	12	C17502T	17502	C	T	0	synonymous_variant	ORF1b	2727	2726	1	0	0	0	2726	1	0
P10S0205	GZMU0016	P10	Sputum	205	12	C17550T	17550	C	T	0	synonymous_variant	ORF1b	2950	2945	1	0	0	4	2945	1	0
P10S0205	GZMU0016	P10	Sputum	205	12	C26309T	26309	C	T	0	non-synonymous_variant	E	3084	3082	1	0	0	1	3082	1	0
P10S0205	GZMU0016	P10	Sputum	205	12	C29632T	29632	C	T	0	synonymous_variant	ORF10	5132	5131	1	0	0	0	5131	1	0
P10S0205	GZMU0016	P10	Sputum	205	12	C3037T	3037	C	T	0	synonymous_variant	ORF1a	1600	1598	1	0	0	0	1598	1	1
P10S0205	GZMU0016	P10	Sputum	205	12	C8344T	8344	C	T	0	synonymous_variant	ORF1a	1309	1308	1	0	0	0	1308	1	0
P10S0205	GZMU0016	P10	Sputum	205	12	G14500T	14500	G	T	0	non-synonymous_variant	ORF1b	2344	2342	1	0	0	1	0	1	2342
P10S0205	GZMU0016	P10	Sputum	205	12	G19254A	19254	G	A	0	synonymous_variant	ORF1b	2288	2287	1	0	0	1	0	0	2287
P10S0205	GZMU0016	P10	Sputum	205	12	G29527A	29527	G	A	0	synonymous_variant	N	5778	5776	1	0	0	1	0	1	5776
P10S0205	GZMU0016	P10	Sputum	205	12	A24696G	24696	A	G	0	non-synonymous_variant	S	2782	2780	2	0	0	2780	0	0	2
P10S0205	GZMU0016	P10	Sputum	205	12	C10818T	10818	C	T	0	non-synonymous_variant	ORF1a	2095	2092	2	1	0	0	2092	2	0
P10S0205	GZMU0016	P10	Sputum	205	12	C17373T	17373	C	T	0	synonymous_variant	ORF1b	4448	4445	2	0	0	0	4445	2	1
P10S0205	GZMU0016	P10	Sputum	205	12	C28708T	28708	C	T	0	synonymous_variant	N	5795	5793	2	0	0	0	5793	2	0
P10S0205	GZMU0016	P10	Sputum	205	12	C29303T	29303	C	T	0	non-synonymous_variant	N	4583	4581	2	0	0	0	4581	2	0
P10S0205	GZMU0016	P10	Sputum	205	12	C10833T	10833	C	T	0	non-synonymous_variant	ORF1a	1975	1972	3	0	0	0	1972	3	0
P10S0205	GZMU0016	P10	Sputum	205	12	C12789T	12789	C	T	0	non-synonymous_variant	ORF1a	3211	3207	3	0	0	1	3207	3	0
P10S0205	GZMU0016	P10	Sputum	205	12	C21707T	21707	C	T	0	non-synonymous_variant	S	1685	1682	3	0	0	0	1682	3	0
P10S0205	GZMU0016	P10	Sputum	205	12	A27880G	27880	A	G	0	non-synonymous_variant	ORF7b	3573	3569	4	0	0	3569	0	0	4
P10S0205	GZMU0016	P10	Sputum	205	12	C20402T	20402	C	T	0	non-synonymous_variant	ORF1b	2692	2687	4	1	0	0	2687	4	0
P10S0205	GZMU0016	P10	Sputum	205	12	C28854T	28854	C	T	0	non-synonymous_variant	N	4215	4211	4	0	0	0	4211	4	0
P10S0205	GZMU0016	P10	Sputum	205	12	C29095T	29095	C	T	0	synonymous_variant	N	4807	4798	8	0	0	0	4798	8	1
P10S0205	GZMU0016	P10	Sputum	205	12	T28250G	28250	T	G	0	frameshift_variant&non-synonymous_variant	ORF8	5713	5701	9	3	0	0	0	5701	9
P10S0205	GZMU0016	P10	Sputum	205	12	A23403G	23403	A	G	0	non-synonymous_variant	S	4158	4143	10	0	0	4143	2	3	10
P10S0205	GZMU0016	P10	Sputum	205	12	T851C	851	T	C	0	non-synonymous_variant	ORF1a	4512	4495	14	0	0	2	14	4495	1
P10S0205	GZMU0016	P10	Sputum	205	12	A309G	309	A	G	0	non-synonymous_variant	ORF1a	2169	2109	31	0	0	2109	19	10	31
P10S0205	GZMU0016	P10	Sputum	205	12	T17136A	17136	T	A	0	synonymous_variant	ORF1b	1995	1902	32	0	0	32	23	1902	38
P10S0205	GZMU0016	P10	Sputum	205	12	A14680G	14680	A	G	0	non-synonymous_variant	ORF1b	1357	1303	34	0	0	1303	13	7	34
P10S0205	GZMU0016	P10	Sputum	205	12	T26524C	26524	T	C	0	start_lost	M	1349	1304	36	0	0	1	36	1304	8
P10S0205	GZMU0016	P10	Sputum	205	12	T1963A	1963	T	A	0	synonymous_variant	ORF1a	1939	1814	44	0	0	44	56	1814	25
P10S0205	GZMU0016	P10	Sputum	205	12	T3721C	3721	T	C	0	synonymous_variant	ORF1a	1333	1282	45	0	0	3	45	1282	3
P10S0205	GZMU0016	P10	Sputum	205	12	T20840C	20840	T	C	0	non-synonymous_variant	ORF1b	1312	1262	46	0	0	2	46	1262	2
P10S0205	GZMU0016	P10	Sputum	205	12	A3625G	3625	A	G	0	synonymous_variant	ORF1a	2924	2845	47	0	0	2845	23	9	47
[truncated: 251 more rows]

## Sheet: TableS4
Sample ID1	Sample ID2	Category	L1-norm Distance	L2-norm Distance
P13N0214	P13N0208	Intra-host	0.0472575	0.0334161
P13T0211	P13N0214	Intra-host	0.104277	0.0737351
P13T0211	P13N0208	Intra-host	0.151535	0.107151
P10N0208	P10N0205	Intra-host	0.160341	0.113378
P10S0205	P10N0208	Intra-host	0.227657	0.160977
P10S0205	P10N0205	Intra-host	0.358125	0.253233
P10T0205	P10N0208	Intra-host	0.435984	0.308287
P10T0205	P10N0205	Intra-host	0.513804	0.363314
P13S0208	P13N0211	Intra-host	0.593036	0.419339
P13	P10	Inter-household	0.631666	0.447835
P10T0205	P10S0205	Intra-host	0.66364	0.469265
P13T0211	P13N0211	Intra-host	0.722389	0.510807
P13T0211	P13S0208	Intra-host	0.764337	0.540468
P10T0211	P10S0205	Intra-host	0.780508	0.551902
P13N0214	P13N0211	Intra-host	0.826667	0.584542
P10T0211	P10N0208	Intra-host	0.854471	0.604202
P13S0208	P13N0214	Intra-host	0.868614	0.614203
P13N0211	P13N0208	Intra-host	0.873924	0.617958
P13S0208	P13N0208	Intra-host	0.915871	0.647619
P10T0211	P10N0205	Intra-host	0.965432	0.682663
P10S0208	P10N0205	Intra-host	1.06288	0.744788
P10T0211	P10T0205	Intra-host	1.09306	0.772908
P10T0205	P10S0208	Intra-host	1.13188	0.790586
P10S0208	P10N0208	Intra-host	1.14043	0.805939
P10S0208	P10S0205	Intra-host	1.36518	0.952407
P10T0211	P10S0208	Intra-host	1.63092	1.15087
P01T0129	P01N0207	Intra-host	1.70858	1.18603
P13T0208	P13N0211	Intra-host	1.91425	1.33153
P13T0211	P13T0208	Intra-host	2.13993	1.48484
P13T0208	P13S0208	Intra-host	2.1433	1.49417
P13T0208	P13N0214	Intra-host	2.24421	1.55857
P13T0208	P13N0208	Intra-host	2.29147	1.59199
P10T0211	P10T0208	Intra-host	2.3133	1.61581
P62	P10	Inter-household	2.33532	1.64798
P10T0205	P10N0211	Intra-host	2.37379	1.56596
P13T0214	P13T0208	Intra-host	2.37516	1.67288
P13T0217	P13T0208	Intra-host	2.38777	1.6872
P13T0217	P13T0211	Intra-host	2.38914	1.65881
P13T0217	P13N0211	Intra-host	2.4269	1.68825
P10N0211	P10N0208	Intra-host	2.44366	1.62489
P13T0217	P13N0214	Intra-host	2.49342	1.73255
P10S0208	P10N0211	Intra-host	2.50557	1.66697
P13T0217	P13T0214	Intra-host	2.52723	1.76729
P13T0217	P13N0208	Intra-host	2.54067	1.76597
P10N0211	P10N0205	Intra-host	2.569	1.7087
P10T0208	P10T0205	Intra-host	2.58544	1.80824
P01T0129	P01N0129	Intra-host	2.59135	1.76996
P10T0211	P10N0211	Intra-host	2.60866	1.72724
P13T0217	P13S0208	Intra-host	2.61044	1.81829
P10S0205	P10N0211	Intra-host	2.6303	1.75147
P10T0208	P10N0208	Intra-host	2.72488	1.90684
P10T0208	P10N0205	Intra-host	2.79488	1.95634
P10T0208	P10S0208	Intra-host	2.82267	1.96623
P10T0208	P10S0205	Intra-host	2.86241	2.00408
P13T0214	P13N0211	Intra-host	2.91241	2.05939
P62	P13	Inter-household	2.95945	2.07618
P13T0214	P13T0211	Intra-host	3.1381	2.21897
P13T0214	P13S0208	Intra-host	3.14146	2.22135
P13T0214	P13N0214	Intra-host	3.24237	2.2927
P13T0214	P13N0208	Intra-host	3.28963	2.32612
P01N0207	P01N0201	Intra-host	3.48624	2.3414
P10T0208	P10N0211	Intra-host	3.51356	2.36722
P01N0207	P01N0129	Intra-host	3.55628	2.43328
P01T0129	P01N0201	Intra-host	3.63043	2.46809
P01N0201	P01N0129	Intra-host	4.40321	2.98639
P11	P03	Intra-household	5.99195	4.16235
P10	P73	Inter-household	6.338	4.46453
P24	P23	Intra-household	6.49187	4.57496
P62	P73	Inter-household	6.61045	4.66627
P13	P73	Inter-household	6.9608	4.89935
P06	P01	Inter-household	7.71365	5.43465
P10	P01	Inter-household	7.89428	5.54989
P62	P01	Inter-household	8.09615	5.72385
P14	P10	Inter-household	8.30343	5.82195
P62	P14	Inter-household	8.32046	5.87438
P13	P01	Inter-household	8.42473	5.92228
P05	P01	Inter-household	8.50031	6.00077
P23	P13	Inter-household	8.51822	5.99832
P03	P01	Inter-household	8.56418	6.02969
P23	P10	Inter-household	8.70225	6.13262
P14	P13	Inter-household	8.89399	6.23455
P11	P01	Inter-household	9.33995	6.56411
P62	P23	Inter-household	9.59909	6.75866
P10	P06	Inter-household	10.1	7.11235
P10	P03	Inter-household	10.186	7.20685
P24	P10	Inter-household	10.3211	7.26758
P62	P06	Inter-household	10.3918	7.30903
P13	P03	Inter-household	10.4719	7.40477
P13	P06	Inter-household	10.5129	7.39724
P24	P13	Inter-household	10.7691	7.58117
P62	P03	Inter-household	11.0296	7.79332
P06	P03	Inter-household	11.0385	7.78272
P62	P24	Inter-household	11.0973	7.84219
P11	P10	Inter-household	11.6518	8.16184
P62	P11	Inter-household	11.6908	8.22695
P11	P06	Inter-household	11.8218	8.29596
P13	P11	Inter-household	12.1806	8.52867
P01	P73	Inter-household	12.2516	8.65211
P04	P01	Inter-household	12.3106	8.67784
P14	P73	Inter-household	12.7308	8.98435
P23	P73	Inter-household	13.3633	9.44266
P10	P04	Inter-household	13.6503	9.56887
P23	P01	Inter-household	13.8767	9.76993
P14	P01	Inter-household	14.01	9.91919
P10	P05	Inter-household	14.1239	9.96734
P62	P04	Inter-household	14.1631	10.0014
P13	P04	Inter-household	14.2634	9.96929
P62	P05	Inter-household	14.272	10.0842
P03	P73	Inter-household	14.5267	10.261
P13	P05	Inter-household	14.572	10.2809
P04	P03	Inter-household	14.5722	10.2665
P06	P04	Inter-household	14.5752	10.2626
P24	P73	Inter-household	14.6483	10.3478
P06	P73	Inter-household	14.8139	10.4632
P06	P05	Inter-household	14.9271	10.5489
P05	P03	Inter-household	15.0359	10.6171
P23	P14	Inter-household	15.2067	10.7283
P11	P05	Inter-household	15.4099	10.8546
P11	P73	Inter-household	15.7795	11.1318
P11	P04	Inter-household	15.9531	11.1223
P24	P01	Inter-household	16.3466	11.5399
P23	P06	Inter-household	16.3755	11.555
P23	P03	Inter-household	16.4119	11.5998
P14	P06	Inter-household	16.537	11.6872
P24	P14	Inter-household	17.1335	12.0906
P14	P03	Inter-household	17.2705	12.1684
P23	P11	Inter-household	17.6172	12.4118
P05	P04	Inter-household	17.8201	12.5538
P14	P11	Inter-household	18.0845	12.7397
P04	P73	Inter-household	18.2898	12.8978
P05	P73	Inter-household	18.4312	13.0306
P24	P06	Inter-household	18.7776	13.2706
P24	P03	Inter-household	18.8564	13.3076
P23	P04	Inter-household	19.1047	13.457
P24	P11	Inter-household	19.4775	13.7244
P14	P05	Inter-household	20.2775	14.3102
P14	P04	Inter-household	20.3776	14.3489
P23	P05	Inter-household	20.6097	14.559
P24	P05	Inter-household	21.9101	15.4822
P24	P04	Inter-household	22.6521	15.968

## Sheet: TableS5
Donor-vs-Recepient	Bottleneck size	95% Confidence interval (lower)	95% Confidence interval (upper)
P03-vs-P11	6	2	14
P23-vs-P24	8	3	17
